# Supplementary material for: Network pharmacology-based investigation and experimental validation of the mechanism of scutellarin in the treatment of acute myeloid leukemia
Source: Front Pharmacol. 2022 Sep 7;13:952677. doi: 10.3389/fphar.2022.952677 (PMC9490111; doi:10.3389/fphar.2022.952677)
Supplement: Supplementary file 1 [file Table2.XLSX]

## Sheet: Disease
Disease targets
CDA
DNMT1
CYP2C9
CYP3A4
CYP2B6
CYP2C19
CYP2A6
CYP2C18
CYP3A5
CYP2C8
NR1I2
DCK
NT5E
DCTD
POLB
SLC22A4
ABCC10
SLC29A1
CYP1A2
CYP2E1
UGT1A1
GSTT1
GSTP1
PTGS2
PTGS1
TOP2A
TOP2B
ABCC3
ABCC6
ABCB1
ABCC1
ABCC2
ABCG2
ELANE
CSF3R
CD33
FCGR3B
FCGR3A
FCGR1A
ALB
UGT1A9
SMO
SLC47A1
SLC47A2
CYP2D6
IDH1
SLC22A8
CYP3A43
CYP3A7
PRKCA
KDR
PDGFRA
PDGFRB
FLT3
KIT
CYP1B1
CSF2RA
IL3RA
CSF2RB
SDC2
PRG2
TOP1
TOP1MT
BCL2
SLCO1B1
RUNX1
CEBPA
TP53
NPM1
KMT2A
ETV6
JAK2
GATA2
DNMT3A
ABL1
TET2
KRAS
CBFB
TERT
SETBP1
MLLT10
NUP214
BCR
IDH2
PICALM
NSD1
DDX41
GATA1
MIR126
SH3GL1
PML
CHIC2
RARA
STAT3
LPP
INSL6
MIR223
DNAJC21
PAX5
ZBTB16
PTPN11
RTEL1
NRAS
CBL
ASXL1
TAL1
STAT5B
CDKN2A
RTEL1-TNFRSF6B
ATM
MPL
NBN
MIR34B
TGM6
MIR204
ERCC6L2
MIR320A
MYC
CREBBP
IKZF1
MIR155
MIR203A
RUNX1T1
MECOM
PTEN
MCL1
IL6
MYB
FIP1L1
MYH11
CSF3
MLLT3
MIR17
WT1
NF1
GNB1
U2AF1
RANBP2
MIR210
MLF1
SF3B1
ACTB
NUP98
THPO
TNF
MIRLET7C
BAX
SAMD9L
KAT6A
SRSF2
CSF2
MPO
ALL1
CCND1
HRAS
IL3
MIR15A
MIR16-1
MRTFA
TLX1
MDM2
NUMA1
CALR
PBX1
BRCA2
MIR20A
FGFR1
MIR34A
NOTCH1
TLX3
IL10
MIR10A
SET
SETD2
BAALC
DEK
CHEK2
PRKAR1A
CDKN2B
BCOR
HMBS
MEIS1
IFNA1
HOXA9
ANPEP
CASP3
KITLG
TBL1XR1
NABP1
CD34
AFF1
IRF2BP2
RBM15
ERBB3
IL1B
CXCL8
SEPTIN9
MIR27A
MLLT1
JAK1
JAK3
MIR152
MIRLET7A3
GFI1
BCL2L1
MIRLET7D
LIF
STAT5A
TCF3
BRAF
IL2
MTHFR
CRLF2
VEGFA
DNTT
CBFA2T3
MLF2
MIR181A2
IL4
MIR424
CXCR4
TCL1A
MIR106B
AKT1
CDKN1A
IFNG
EPOR
SPI1
LYN
EPO
IRF8
AFDN
MEFV
NCAM1
XIAP
SAMD9
BCL10
MME
CTNNB1
MIR181A1HG
STAT1
HOTAIRM1
EP300
RPS14
CD38
CD7
PTPRC
RUNX3
CSF1R
IL7
JUN
LRRC56
ANXA5
CASP8
ITGAM
MIR331
MVP
CRP
ANKRD26
CBFA2T2
PRAME
GSTM1
EZH2
ERBB2
LMO2
IL7R
BCL6
MNDA
RAD51
CDKN1B
SBDS
CREB1
FAS
CXCL12
ELL
VHL
MYD88
HLA-A
RUNX2
TAL2
RAF1
BMI1
TRD
LYL1
CTLA4
CYCS
CASP9
TRG
CDK4
MIR125A
RPN1
HLA-C
EGFR
CSF1
CDK6
KMT2C
FANCC
SYK
ERG
IKZF3
MAP2K1
IL2RA
ICAM1
HLF
CD44
SRC
MAPK1
TERC
ABL2
SH2B3
HLA-DRB1
HLA-B
CD4
TREM1
CDK2
TFRC
TRB
FANCA
FASLG
CD19
TNFSF10
ITGAX
BTK
CEBPB
BCL2L11
AMLCR2
KDM5A
BRCA1
LPIN1
THBD
FOS
KCNE2
MTOR
CCL2
CCR5
HIF1A
NUDT15
ADA
FUT4
BIRC5
CDK1
NALT1
F2
ITGB3
TLR4
CEBPE
STIL
FLT1
PRF1
ARHGAP26
IL6ST
RPL5
CCR6
LOC107303340
CD274
MIR378A
HSP90AA1
BRD4
PIK3CA
FES
PRAM1
STAR
KIR3DL1
IL15
MIR142
HOXA10
RB1
IRF4
NQO1
MIR199B
SELP
CD79A
MIR21
FOXO3
MSH2
PROM1
SRP54
CD22
MIR29A
CCND2
HDAC9
CD2
LOC107980440
CCNA2
MN1
PIK3CG
HOTAIR
CEP72
CLEC12A
MLLT6
FLI1
TRMU
LCK
IGH
HDAC1
TREM2
CD5
MIR130B
CD8A
PMAIP1
LOC110806263
MIR221
NCOR1
CYP1A1
KLRK1
HAVCR2
TNFRSF8
MIR146A
LIFR
MIR127
MIR9-1
IRF3
FOXP3
F3
MAPK8
ITGA2B
TNFRSF10B
EGF
AXL
POT1
CD86
PARP1
XPO1
NCOA2
ITGB2
CDKN2B-AS1
IL11
SUZ12
VAV1
CD14
MIR143
MYCN
H2AC18
FN1
LEF1
SF3B2
ZAP70
TCIRG1
G6PD
MIR18A
SOCS1
ARID5B
MIR181A1
NCOR2
CD80
MAPK3
RPS19
KMT2E
THY1
ITGAL
KLF1
P2RX7
BLACE
PTPN6
TEK
MEG3
ESR1
SERPINC1
CRKL
KDM4C
RARS1
CD40
MIR324
PRTN3
SERPINA3
RPS24
RPS15
ERCC2
CTCF
APAF1
EIF4E
MIR30D
LIG4
ALDH2
PLK1
TPMT
MIR23A
HCK
MIR326
DNMT3B
IFNA2
GYPA
TYMS
EWSR1
MIR145
MIR128-2
MIR199A1
CPT2
ETS1
FLT3LG
HFE
TET1
DLEU1
PRDM16
EFL1
CHEK1
RPL11
ICOSLG
FBXW7
NTRK1
SIRT1
TGFB1
IL1RN
CDH1
MIR486-1
GZMB
EIF4EBP1
PHF6
TCL6
SLC19A1
NFKBIA
MIR22
MALAT1
HAX1
TRA
MIR150
UCA1
EGR1
RPS20
MIR19A
RPS10
DDX3X
LUC7L2
MMP9
PLAT
MIR222
IL17A
MIR451A
CD28
TBK1
CDK9
ITGA4
HOXA7
MAPK14
MIR128-1
DOT1L
IRF1
IGHG1
MIR130A
MIR196A1
CLLU1
RPL26
CCL3
CCDC26
LCN2
MIR23B
GAPDH
DIABLO
RPS17
ARL11
MIR335
SOCS3
HLA-G
DKC1
SPN
HDAC2
TCTA
SERPINE1
SIGLEC5
TNFRSF9
C11orf65
RPL35A
MIRLET7B
IL18
MIR107
PTPA
CD47
RPL15
H4-16
INPP5D
MIR15B
NCL
HOXA5
DLEU2
KIR2DL1
ADA2
PPARG
FANCG
RPS6KB1
KDM6A
MIR27B
NCR3
RPS27
CD40LG
POU5F1
CD36
MIR193A
SRP19
MLLT11
RPL31
GATA3
KIR2DL3
SRPRA
RPS28
DHFR
HNRNPH1
SELL
AURKB
DICER1
STAG2
ALAD
MIR29B1
HPRT1
ASS1
TUG1
TKT
MIR151A
BLM
WRAP53
MIRLET7E
KDM1A
TLR3
RPS26
BALR6
TLR2
RAD21
NR3C1
HP
MIR30A
SIRPA
ACE
MIR182
EVPL
LTA
RPS29
MIR195
ELN
KLRD1
BCL11B
NR1H2
NOTCH3
PMS2
TSR2
CCNA1
ALK
RECQL4
NME1
TP73
IL1A
F5
MIR328
GLIS2
RPS15A
CD96
HSPA4
IGHV4-38-2
MTAP
CDKN1C
CCND3
CASP10
TREML1
PCM1
MIR147A
NEAT1
CCAT1
HBB
APOE
BCL11A
CNOT3
RPS7
NBAS
U2AF1L4
KLRC1
TNFRSF10A
SMC3
FANCD2
CD226
MZF1
NCR1
ALDH1A1
RINT1
PVT1
TRAF3
RPL18
CCL5
NFKB1
RAG1
MIR34C
NCR2
CXCR1
C3
CFTR
BRD2
PLAUR
MIR223HG
ASB2
TET3
MIR181C
SLAMF1
MIR124-1
LPL
MIR140
APC
SOX2
FPGS
BIRC2
PALB2
SALL2
IL13
SHC1
WT1-AS
METTL3
XRCC1
ERCC6
TYROBP
MIR374A
ARHGEF12
AGO2
MIR340
MIR423
MIR92A1
MYADM
CDKN2C
LMO1
MIR30E
RPL27
MIR574
CPOX
FER
IL5
NPTN
BHLHE40
FLVCR2
IL2RB
MIR483
RPL35
GRB2
LOC107963951
SLC22A1
NANOG
PTHLH
NFE2L2
MIR28
TCL1B
PIK3CD
MIR337
TREML2
MSH6
PF4
CD48
NLRP3
TICAM1
SLC13A3
BRD3
HGF
MIR582
ERBB4
SOCS2
MIR125B1
ETS2
CD24
BUB1B
MIR30C1
CDKN3
CTSG
THRA
B2M
FGF2
KMT2D
CD247
FLVCR1
MIR330
MLH1
BCL3
H4C1
MIR212
SERPINF2
PMP22
SLC20A1
WAS
MIR154
VWF
PARN
MATK
NTRK3
MIR184
DIPK1A
ASNS
ADH5
ZRSR2
HSPA8
KLRC2
JUNB
STMN1
PTK2B
RXRA
HADHA
MCAM
HLA-DQB1
ABCA3
ALOX5
FHIT
RASA1
IFIH1
TCHP
PIK3R1
S100A9
MIR338
ANXA2
TUSC7
STK11
H19
RARB
BLNK
CAT
LEPR
MIR590
ABCC5
S100A8
TINF2
PTCH1
JAGN1
IRAIN
MIR367
FECH
MEN1
H4C14
HMGB1
CFLAR
RRAS
LCOR
NT5C2
SMPD1
MIR302D
MIR372
MIR325
MB
NOS2
ID4
NFE2
FCER2
LOC107963948
PTK2
SIN3A
ADAMTS13
CHUK
TNFRSF1A
IL6R
H4C9
ZNF23
H2BC21
ATRX
CR1
CFH
KAT6B
CDC25A
GPT
MIR1207
FCGR2A
FUS
LOC107963955
CXCR5
SMAD4
TLX2
CD46
H4C15
MIF
ABCC4
H4C5
H4C8
OSM
TXN
SELE
CD9
CEACAM8
IFNB1
SUMO1
AFF3
H3-7
HMOX1
SP140
FGFR3
INS
TNFSF13B
H4C12
TSPAN7
H4C11
H4C3
MIR628
MIR744
CXCL10
RARG
SQSTM1
IGFBP2
CD55
BRDT
MIR615
MBL2
NOS3
ELF4
CD52
PTX3
H4C4
COLEC10
H4C2
MIR376A1
CASP7
ITGA5
GFI1B
H4C13
H4C6
SCLL
MIR432
BAK1
VCAM1
CASP2
TIMP1
CD177
ID1
CCL11
CEP57
CCNC
LMNA
HDAC3
LNP1
GGH
KMT2B
TRIB1
IL1R1
TREML4
LDB1
FOXP1
FADD
NOD2
MTR
USB1
CCR7
IGF1
SP100
CBS
LBP
DOK1
SLC20A2
CADM1
TGM2
BACH2
ZNF384
GAB2
GP1BA
BRIP1
PDCD1
UBA7
NCOA3
FHL2
CD200
FANCF
ACP5
PBXIP1
NPPB
SMARCA4
BUB1
PLCG2
CCR9
ABCB4
WIF1
PIP4K2A
MIR196B
LOC110806306
STAT2
TNFRSF11B
REN
CEACAM6
SOD1
MS4A1
SOS1
SAMHD1
TNFAIP2
SIPA1
CXCR3
F13A1
NSUN2
FCHO1
CALCA
AURKA
VDR
MAPK9
PLG
IL18R1
CRK
TF
PIGA
LZTR1
NPPA
MT-CO1
EIF2AK2
SAA1
MIR181B1
BIRC3
SCYL1
LY6E
TRIP13
PPOX
CRABP1
DGKE
ADRB2
BMP6
CNTN2
NRP1
ITGB1
TRIB3
PCBP2
SFTPC
PXN
ACP1
IL9
IGF2
HMHB1
UBA1
XRCC4
HOXA-AS2
SUFU
DAPK1
ANXA8
BCL2A1
CST3
FANCE
ATG7
FOLR2
CUX2
ANGPT2
BUB3
FANCI
ERCC4
CDX2
PBX3
MIR149
MSI2
SFTPB
PNP
CYP26A1
PRDX3
RPS10-NUDT3
MT-TL1
SALL4
GLS
ALOX5AP
SST
MIR134
IKBKG
MIR342
RHOA
ANGPT1
PBX4
EDN1
HOXD4
CD209
HES1
WRN
RELA
OLIG2
CD59
MIR100HG
PBX2
CP
UNC93B1
TLR7
CTF1
CD27
NFIA
CAV1
PIK3C2A
CPSF6
MUC1
CD163
HBZ
ISG15
HBG1
FBN1
GLI1
BTG1
MIR99AHG
DUP14Q32
GBA
TTR
RIT1
SRF
PIM1
MIRLET7A1
LTF
SP1
TLR9
SPINK1
TFPT
ZMYM2
KNL1
PIGL
SLC2A1
SDC1
LEP
WIPF1
ERCC1
RASGRP4
CCL19
PRDX4
RAD51C
CCR4
CASP1
ADORA2A
PRKCB
IL2RG
PRL
SMARCB1
MMP2
AK2
FANCB
RASA2
CD70
AQP9
CXCR2
NUDC
CCDC28A
TYK2
IFIT3
NOTCH2
POMC
PSTPIP1
ADIPOQ
AICDA
XIST
POLG
RBP1
FTO
BCL2L2
XRCC2
S100A10
ATR
NKG7
BCL9
MBP
MIR19B1
LOC106992256
RET
CFI
NOP10
TCN1
ENG
ACHE
RNASE3
VPREB1
HLA-DPB1
SAA4
MMP1
AOPEP
REL
MTCP1
USP18
PHF8
IL36RN
SPRED1
CARD11
HULC
PRDM2
HADHB
CRABP2
LOC107197952
PTPN2
SERPINA1
MIR708
FANCL
MT-CO3
EIF2AK3
ASPG
FIM3
PECAM1
TNNI3
FIM1
HAMP
MEF2C
ADAR
ALAS2
HHEX
DDX58
FOXO4
TLE1
GPHN
FANCM
SCN1A
IGHM
AUTS2
CD58
SDHA
C5AR1
GLI2
XRCC3
NSD3
SPP1
GSK3B
TLR5
TRIM13
IDO1
TNFRSF1B
ACAD9
KNG1
APEX1
LY96
LGALS3
RTN4R
MRAS
BID
TRIB2
MEIS2
CDK6-AS1
S100B
CTSB
TRAF6
MGMT
CX3CR1
MIR100
PGF
IL4R
TNFSF13
SLC17A5
DBA2
F13B
DAXX
MAPK10
LARS1
VIM
IFI16
FCGR2B
NLRP12
BAG1
ADM
CD84
CD79B
LOC100507346
RETN
CCL4
MAFB
DGUOK
SCGB1A1
ARHGAP45
PURB
SLC25A15
WBP1L
TAF15
FGFR1OP2
CHAT
IRF7
TNFRSF13B
MIR30B
MAD2L2
MYO18A
ENO2
LDLR
XDH
XPR1
G6PC3
XRCC5
SOD2
CD68
NHP2
ENSG00000228778
CHD4
MDM4
PCNA
CIITA
HLA-DQA1
GSTA1
ITIH4
GADD45A
LIPC
ORM1
IGF1R
RRAS2
ACE2
EPHX1
TSC1
BGLT3
PDE4A
MRE11
IRF2
CCNT1
CCR1
SOS2
NDUFS2
BDNF
SFTPD
CD69
CR2
RPL22
WASF1
PLCB1
TNNT2
IL12B
BSG
ACSL6
CISH
SPRED2
AVP
LBR
JUND
LAIR1
XRCC6
P2RY8
SLPI
RALA
H2AX
NR5A2
TIA1
LOX
TNFAIP3
CXCL1
JMJD1C
BCORL1
CFHR1
ABI1
CCNB1
ZBTB7A
RAC2
MTRR
PAWR
CCK
JAG1
PPBP
NAGLU
C5
ENTPD1
MMACHC
MOV10
RALB
BGLAP
UROD
TNFSF11
HOXA@
TCF4
HSPA1A
PEG10
A2ML1
IL1RAPL2
RFWD3
ITGAE
AFF4
PTPN22
ANKS1B
APOA1
MIR29C
SLC22A5
CD300E
APP
MIR92A2
MT-ND1
LOC110006319
MMP3
TLR1
LACTB
MMP8
GAS5
HMGA2
MIR192
SEPTIN6
CLEC7A
SHMT1
TFR2
MTHFD1
HPX
CFB
SLX4
LOC108449888
LOC108449897
IL33
TNFRSF4
IFNAR2
SLC4A1
TAM
TRAF1
CCN2
IFNGR1
CYBB
ARG1
XBP1
RPL6
VEGFC
CD63
DCLRE1C
HAVCR1
MT-CYB
TIMP2
CNTRL
TNFRSF17
PLA2G7
PSIP1
SFTPA1
STAT6
SLC37A4
UBE2T
TSPO
IGHE
TIRAP
VRK2
SFTPA2
KLF4
CYLD
CLC
ATP7A
MIR10B
LOC107133510
LIPA
MIR106A
FANCD2OS
MYOM2
IL12RB1
NPC1
PURA
SOAT1
CYSLTR1
RNASEH2B
BRWD3
UBASH3B
APRT
HLA-DPA1
CUX1
MIR93
MIR32
GYPC
BPI
DDX10
RNASEH2C
APC2
PLAU
PRKCD
SSX2IP
MT-ND4
ETNK1
AKAP12
ZNF276
MET
E2F1
DNASE1
TSLP
APOB
RAG2
SMARCA5
LOC106099062
GGT1
RYR1
ZFP36L2
CRNDE
SELPLG
DNAJC2
PRKCQ
MSH3
CXCL2
HELLS
RPS27A
IL1RAP
HDAC8
FGR
HBG2
AHI1
TGIF1
EPX
THBS1
KDM3B
MIR183
BIRC7
TSC2
CBLB
FBL
ELP1
IGFBP3
SHH
NFKB2
PRKN
ATF4
MIAT
TNFRSF10C
KAT7
CLEC4M
AGTR1
EBF1
EDNRB
FABP3
ACKR1
IGK
GFAP
SERPING1
IKBKB
MIR99A
RALGAPA1
TGFA
ZCCHC8
RAD50
MIR20B
CNTF
FKBP5
FOXO1
ACADS
IL15RA
LOC107303338
TERF1
ABCB6
HSPD1
SLC6A4
F2R
IL23R
HMMR
STS
TREX1
ATP1A3
IFI27
MIR499A
AGER
CLEC5A
RAC1
SOX4
LGALS1
CAB39L
XPC
TNFRSF13C
TERF2
DDIT3
MUC5B
NAT2
RYK
MIR122
PEBP1
LAT2
BBC3
GHRL
CDH2
MT-ND2
STAT4
RGS2
NAIP
POU4F1
ZFP36L1
PRKCE
ID2
PTCRA
LCP1
CD37
NEU1
TGFB2
SKP2
HIP1
MX1
CHIT1
MIR17HG
F12
OSMR
DOK2
BAD
PSMB9
PLA2G2A
ALAS1
CXCL9
SLC25A13
MAML1
GDNF
DSP
TLR6
TNFSF4
APOH
ATP7B
KRT18
CTNNA1
GPX3
PON1
DYRK1A
GSN
PLCG1
PTCH2
HSPB1
HMGCR
MIR29B2
HOXB3
LDHA
FOXM1
LOC107126281
FGA
EVC2
MCCC1
ASXL2
EMB
OXT
RPS6
FAH
LILRB2
IL12A
IRAK4
MIR24-1
STX11
CTSL
HMGCL
PDE3B
LILRB1
MIR125B2
KAT5
MIR148A
ALOX12
IRAK1
OPRM1
IL1RL1
SMAD7
FAM13A
PTPRT
LOC107126359
ZNF521
TK1
DKK1
BMP2
LOC112486223
MIR141
GADD45B
SH2D1A
MECP2
LRP6
BUB1B-PAK6
GDF15
LOC112486220
PCCB
SMAD3
GLUL
DARS1-AS1
CARD9
MIR339
SPECC1
MUTYH
ADCY10
ARID1A
MYLK
HPSE
CRH
PLEK
FURIN
CAMP
GPM6B
SEPTIN5
CDKN2D
DEFB1
CXCL13
SLC29A2
NCKIPSD
IL22
WWOX
HRH2
LOC107133509
ITGAD
CASK
LTC4S
DROSHA
DLL1
MEF2D
SMARCD2
CCR3
SERPINB1
MIR25
POLG2
MEF2A
BECN1
HSPA5
PRSS2
SMN1
BARD1
KIAA0100
NFATC2
CLTC
FPR1
MVK
MYH9
SIGLEC7
NGF
GH1
VIP
PRKDC
DPP4
OTULIN
RPA1
FYN
MUC5AC
COL1A1
OGG1
CDC25C
ELF1
PDLIM5
CASR
MERTK
PCCA
PYCARD
INSR
TAP2
CCR2
DLK1
PRDM1
MFSD11
TBX21
RAP1GDS1
CYC1
HSPG2
ALPP
KCNH2
DPP9
NSMCE2
PRKG1
SDHB
TCN2
GUSB
TP53BP1
ANXA1
TAP1
PIR
SLC34A1
CYBA
ISG20
ODC1
MIR148B
EVC
LOC107126288
GJB2
AKT2
STXBP2
YAP1
XPA
F8
PRKCH
DTX1
BLZF1
TCF12
SFRP1
IL21
STN1
C4A
CCL24
FCER1A
AGPAT2
ATF2
FLNA
S100A6
MAPKAPK2
SHOC2
UBE2I
F7
SERPINB2
LIG1
ITCH
HDAC4
IL32
SMAD2
NR4A3
TGFBR2
CD1A
FUT7
PIM2
LTBR
ULK1
CHGA
PDE4D
TAX1BP1
CAMK2G
RASGRP1
WNT5A
CCL20
MIR186
RTN4
TIMP3
PRPS1
ENO1
PDGFB
SMC1A
CEP43
YTHDF2
TAC1
TGFBR1
MT-ATP6
MIR16-2
PAPPA
TCF7L2
KDM6B
CCL17
USP7
GHR
IRS1
RIPK1
EPS15
HCST
ORM2
TCOF1
MIR532
DYNC2LI1
PLK2
HOXD13
IL10RA
CD300LF
GCDH
CNR1
FGFR2
GZMA
SMN2
BST2
APBB1
CD99
CRTC3
GC
HNRNPA1
MOG
BPTF
DEFA1
MIR188
EPAS1
GPR183
CDX4
MIR217
CD83
RPSA
FGF1
DEFA5
JAML
IL1RL2
DPAGT1
GLI3
HLA-DRA
DAB2IP
FERMT2
TPSAB1
TRIM5
PTPRJ
DOCK8
TSG101
PTH
CTC1
DPYD
UNC13D
PLAG1
IVD
TRIP11
CD81
PLA2G4A
MAP2K2
MIR214
ADAM10
S100A4
ITGA2
TMEM127
NSA2
POLR1D
F10
LOC111811965
INPP4B
CRTC1
SPHK1
HLX
LOC106865369
FCRL5
COL3A1
HADH
TNFRSF10D
PLA2G6
TEC
GATA4
IL23A
IGFBP7
TRIM24
PPP1CB
PPM1D
LOC107195252
HNRNPU
CDH13
TRAF2
MASP2
TLR8
GSR
PKNOX1
CDX1
MIR146B
IVNS1ABP
MUC7
REG3A
ARNT
ABCB5
UQCRFS1
IFNGR2
EMG1
SEPTIN11
PSMB8
CD72
PVR
PTPN1
TG
DPF2
OLR1
MAVS
HDC
NF2
TBXAS1
TNFSF9
MAP3K14
AIF1
CALCRL
ITK
MIR196A2
GRB10
BRCC3
LOC107133517
KIR2DL4
RPS25
ATP12A
MAPT
SEMA4D
SLC7A1
COLGALT1
TACR1
PPARGC1A
PRDX1
KLF6
RNASEH2A
SPARC
NOM1
S100A12
CYP27B1
PDE4B
MAL
CD1D
KHDRBS1
MIR296
FGF7
NPY
PRPF8
MXD1
NCF2
ROR1
CD200R1
CD276
SCNN1A
FCAR
AHR
PSEN1
HOXB6
EIF2S1
ABCB11
NAMPT
TMPRSS15
CD1C
PTP4A3
PSMG2
PIK3R2
AIFM1
CD3D
CEACAM1
MDC1
C1S
CDC23
WDR5
IRF5
MDFIC
AFP
LIN28B
FTH1
NUP62
CRBN
ABCC8
SRGN
AR
RASSF1
ATP2A2
CRTC2
PAX8-AS1
MOV10L1
EIF6
TLR10
NOX4
DEFB4A
PTK7
NCF4
PKD1
ATP4A
ASH2L
A2M
ENPP3
HBB-LCR
ADAMTSL1
RBBP5
HEPACAM2
CD93
SREBF1
HNRNPK
BCHE
BEX1
IFNAR1
MIR31
APOBEC3G
UTP4
CREB3
CA5A
FHL1
GYPB
AREG
KIR2DS4
LTA4H
MYH7B
RRM1
CCL22
CYBC1
RBP4
CD82
APOC2
POU2F1
COL18A1
ACTC1
[truncated: 8,999 more rows]
