# Supplementary material for: Network pharmacology-based investigation and experimental validation of the mechanism of scutellarin in the treatment of acute myeloid leukemia
Source: Front Pharmacol. 2022 Sep 7;13:952677. doi: 10.3389/fphar.2022.952677 (PMC9490111; doi:10.3389/fphar.2022.952677)
Supplement: Supplementary file 2 [file Table3.XLSX]

## Sheet: Drug_Disease
Drug-Disease targets
ABO
ACE
ACE2
ACP3
ADAM17
ADH1B
ADH1C
ADH5
ADK
AGXT
AHCY
AKR1B1
AKR1C1
AKR1C2
AKR1C3
AKT1
ALB
ALDH2
ALDOA
AMD1
ANG
ANXA5
APCS
APOA2
APRT
AR
ARF1
ARHGAP1
ARSA
ATOX1
AZGP1
B3GAT1
BACE1
BAG1
BCAT2
BCHE
BIRC7
BMP7
BST1
C1R
C1S
C8G
CA1
CA12
CA2
CASP3
CASP7
CAT
CBR1
CBS
CCL5
CCNA2
CCNT1
CDA
CDK2
CDK5R1
CDK6
CES1
CFB
CFD
CHEK1
CHIT1
CLK1
CMA1
CRAT
CSNK2A1
CTNNA1
CTSB
CTSD
CTSG
CTSK
CYP19A1
CYP2C9
DAPK1
DCK
DDX6
DHFR
DHODH
DPP4
DTYMK
DUSP6
EEA1
EGFR
ELANE
EPHA2
EPHB4
EPHX2
ESR1
ESR2
F10
F2
F7
FABP3
FABP4
FABP5
FAP
FCAR
FGF1
FGFR1
FGFR2
FHIT
FKBP1A
FOLH1
GALK1
GBA
GC
GLO1
GLRX
GPI
GSK3B
GSR
GSS
GSTA1
GSTP1
HADH
HCK
HDAC8
HEXB
HINT1
HK1
HMGCR
HSD11B1
HSD17B1
HSP90AA1
HSPA8
ICAM2
IGF1
IGF1R
IMPDH1
IMPDH2
INSR
ISG20
ITK
JAK2
JAK3
KDR
KIF11
KIF5B
KIT
LCK
LCN2
LDHB
LGALS2
LGALS3
LTA4H
LTF
LYZ
MAN1B1
MAPK1
MAPK10
MAPK14
MAPK8
MAPKAPK2
MDM2
ME2
MET
MIF
MME
MMP12
MMP13
MMP3
MMP7
MMP8
MMP9
MTAP
MTHFD1
NCS1
NMNAT1
NOS2
NOS3
NPR3
NQO1
NQO2
NR1H2
NR1H3
NR1I2
NR3C2
OAT
PAH
PAK6
PARP1
PCMT1
PDE3B
PDE4B
PDE4D
PDE5A
PDHB
PDK2
PDPK1
PGF
PGR
PIK3CG
PIM1
PKLR
PLA2G10
PLA2G2A
PLAU
PLG
PLK1
PNP
PPARA
PPARD
PPARG
PPCDC
PPIA
PRDX5
PRKACA
PSPH
PTK2
PTPN1
PTPN11
PYGL
RAB11A
RAB5A
RAC2
RBP4
REN
RHEB
RHOA
RNASE2
RNASE3
RTN4R
RXRA
SELE
SELP
SERPINA1
SHBG
SHMT1
SNRPA
SOD2
SORD
SRC
SRM
STAT1
STS
SYK
TGFBR1
TGFBR2
TGM2
THRA
THRB
TNK2
TPH1
TPI1
TREM1
TTR
TYMP
TYMS
UCK2
UMPS
VDR
XIAP
YARS1
