# Supplementary material for: Network pharmacology-based investigation and experimental validation of the mechanism of scutellarin in the treatment of acute myeloid leukemia
Source: Front Pharmacol. 2022 Sep 7;13:952677. doi: 10.3389/fphar.2022.952677 (PMC9490111; doi:10.3389/fphar.2022.952677)
Supplement: Supplementary file 3 [file Table6.XLSX]

## Sheet: GO
ONTOLOGY	ID	Description	GeneRatio	BgRatio	pvalue	p.adjust	qvalue	geneID	Count
BP	GO:0002446	neutrophil mediated immunity	46/251	499/18862	1.35684e-25	5.79776e-22	3.22498e-22	ACE/ACP3/ADAM17/ALDOA/APRT/ARSA/BST1/CAT/CDA/CFD/CHIT1/CTSB/CTSD/CTSG/ELANE/F2/FABP5/FCAR/GPI/GSTP1/HEXB/HSP90AA1/HSPA8/IMPDH1/IMPDH2/LCN2/LGALS3/LTA4H/LTF/LYZ/MAPK1/MAPK14/MIF/MME/MMP8/MMP9/PLAU/PNP/PPIA/PYGL/RHOA/RNASE2/RNASE3/SERPINA1/SYK/TTR	46
BP	GO:0042119	neutrophil activation	45/251	500/18862	1.32172e-24	2.82386e-21	1.57076e-21	ACP3/ALDOA/APRT/ARSA/BST1/CAT/CCL5/CDA/CFD/CHIT1/CTSB/CTSD/CTSG/ELANE/FABP5/FCAR/GPI/GSTP1/HEXB/HSP90AA1/HSPA8/IMPDH1/IMPDH2/LCN2/LGALS3/LTA4H/LTF/LYZ/MAPK1/MAPK14/MIF/MME/MMP8/MMP9/PLA2G2A/PLAU/PNP/PPIA/PYGL/RHOA/RNASE2/RNASE3/SERPINA1/SYK/TTR	45
BP	GO:0043312	neutrophil degranulation	43/251	485/18862	2.90981e-23	3.96765e-20	2.20699e-20	ACP3/ALDOA/APRT/ARSA/BST1/CAT/CDA/CFD/CHIT1/CTSB/CTSD/CTSG/ELANE/FABP5/FCAR/GPI/GSTP1/HEXB/HSP90AA1/HSPA8/IMPDH1/IMPDH2/LCN2/LGALS3/LTA4H/LTF/LYZ/MAPK1/MAPK14/MIF/MME/MMP8/MMP9/PLAU/PNP/PPIA/PYGL/RHOA/RNASE2/RNASE3/SERPINA1/SYK/TTR	43
BP	GO:0002283	neutrophil activation involved in immune response	43/251	488/18862	3.71416e-23	3.96765e-20	2.20699e-20	ACP3/ALDOA/APRT/ARSA/BST1/CAT/CDA/CFD/CHIT1/CTSB/CTSD/CTSG/ELANE/FABP5/FCAR/GPI/GSTP1/HEXB/HSP90AA1/HSPA8/IMPDH1/IMPDH2/LCN2/LGALS3/LTA4H/LTF/LYZ/MAPK1/MAPK14/MIF/MME/MMP8/MMP9/PLAU/PNP/PPIA/PYGL/RHOA/RNASE2/RNASE3/SERPINA1/SYK/TTR	43
BP	GO:1901657	glycosyl compound metabolic process	21/251	129/18862	3.57084e-17	3.05164e-14	1.69746e-14	ACP3/ADK/AHCY/AKR1B1/AKR1C1/AKR1C2/AKR1C3/AMD1/APRT/CDA/DCK/DHODH/DTYMK/GBA/IMPDH1/IMPDH2/MTAP/PNP/TYMP/UCK2/UMPS	21
BP	GO:0072521	purine-containing compound metabolic process	35/251	460/18862	6.21352e-17	4.42506e-14	2.46143e-14	ACP3/ADK/AHCY/ALDOA/AMD1/APRT/DCK/EPHA2/FHIT/GALK1/GPI/HINT1/HK1/HMGCR/IGF1/IMPDH1/IMPDH2/INSR/MTAP/MTHFD1/NOS2/NOS3/PARP1/PDE4B/PDE4D/PDE5A/PDHB/PDK2/PKLR/PNP/PPARA/PPCDC/SHMT1/TPI1/TTR	35
BP	GO:0043491	protein kinase B signaling	27/251	273/18862	4.49645e-16	2.74476e-13	1.52676e-13	AKR1C2/AKR1C3/AKT1/CCL5/EGFR/EPHA2/ESR1/F10/F7/FGF1/FGFR1/FGFR2/HSP90AA1/IGF1/IGF1R/INSR/KDR/KIT/LCK/MET/PIK3CG/PPARA/PTK2/PTPN11/RAC2/SRC/TGFBR1	27
BP	GO:0034404	nucleobase-containing small molecule biosynthetic process	19/251	115/18862	8.95007e-16	4.78045e-13	2.65911e-13	ADK/AMD1/APRT/CDA/DCK/DHODH/DTYMK/FHIT/HINT1/IMPDH1/IMPDH2/MTAP/PDE4B/PDE4D/PDE5A/PNP/TYMP/UCK2/UMPS	19
BP	GO:0009163	nucleoside biosynthetic process	13/251	38/18862	1.2112e-15	5.75053e-13	3.19871e-13	ADK/AMD1/APRT/CDA/DCK/DHODH/DTYMK/IMPDH1/IMPDH2/MTAP/TYMP/UCK2/UMPS	13
BP	GO:0033002	muscle cell proliferation	24/251	222/18862	2.80092e-15	1.19684e-12	6.65736e-13	AKR1B1/AKT1/ANG/CCL5/EGFR/ELANE/FGFR2/GSTP1/IGF1/JAK2/MAPK1/MAPK14/MMP9/NPR3/NQO2/PIM1/PPARD/PPARG/RBP4/SOD2/STAT1/TGFBR1/TGFBR2/TGM2	24
BP	GO:1901659	glycosyl compound biosynthetic process	13/251	42/18862	5.44503e-15	2.11515e-12	1.17654e-12	ADK/AMD1/APRT/CDA/DCK/DHODH/DTYMK/IMPDH1/IMPDH2/MTAP/TYMP/UCK2/UMPS	13
BP	GO:0072593	reactive oxygen species metabolic process	26/251	281/18862	8.07239e-15	2.68753e-12	1.49493e-12	ACE2/AKR1C3/AKT1/BMP7/BST1/CAT/DHFR/EGFR/F2/GSTP1/HSP90AA1/INSR/JAK2/MAPK14/MMP3/MMP8/NOS2/NOS3/NQO1/NQO2/PPARA/PRDX5/RAC2/SOD2/SYK/TGFBR2	26
BP	GO:0009991	response to extracellular stimulus	33/251	477/18862	8.17643e-15	2.68753e-12	1.49493e-12	AHCY/AKR1C3/AKT1/ALB/BCHE/BMP7/CAT/CBS/DHODH/EGFR/F7/GBA/GSS/GSTP1/HSPA8/MAPK1/MAPK8/MMP7/NQO1/NR1H2/PDK2/PIM1/PKLR/PPARA/PPARD/PPARG/PSPH/SOD2/SORD/SRC/TGFBR2/TYMS/VDR	33
BP	GO:0031667	response to nutrient levels	32/251	451/18862	1.06805e-14	3.25983e-12	1.81327e-12	AHCY/AKR1C3/AKT1/ALB/BCHE/BMP7/CAT/DHODH/EGFR/F7/GBA/GSS/GSTP1/HSPA8/MAPK1/MAPK8/MMP7/NQO1/NR1H2/PDK2/PIM1/PKLR/PPARA/PPARD/PPARG/PSPH/SOD2/SORD/SRC/TGFBR2/TYMS/VDR	32
BP	GO:0051897	positive regulation of protein kinase B signaling	21/251	175/18862	2.01475e-14	5.73935e-12	3.19249e-12	AKR1C2/AKR1C3/EGFR/ESR1/F10/F7/FGF1/FGFR1/FGFR2/HSP90AA1/IGF1R/INSR/KIT/LCK/MET/PIK3CG/PTK2/PTPN11/RAC2/SRC/TGFBR1	21
BP	GO:0062197	cellular response to chemical stress	28/251	347/18862	2.29385e-14	6.126e-12	3.40757e-12	AKR1B1/AKR1C3/AKT1/BMP7/CASP3/CAT/CCNA2/CDK2/DAPK1/DHFR/EGFR/GSR/GSTP1/JAK2/MAPK1/MAPK8/MET/MMP3/MMP9/NOS3/NQO1/PARP1/PDK2/PPARG/PPIA/PRDX5/SOD2/SRC	28
BP	GO:0051896	regulation of protein kinase B signaling	24/251	247/18862	3.09761e-14	7.78592e-12	4.33089e-12	AKR1C2/AKR1C3/AKT1/EGFR/EPHA2/ESR1/F10/F7/FGF1/FGFR1/FGFR2/HSP90AA1/IGF1R/INSR/KIT/LCK/MET/PIK3CG/PPARA/PTK2/PTPN11/RAC2/SRC/TGFBR1	24
BP	GO:0032496	response to lipopolysaccharide	27/251	326/18862	3.64671e-14	8.65689e-12	4.81537e-12	ADAM17/ADH5/AKT1/CASP3/CCL5/CTSG/ELANE/FGFR2/GSTP1/HCK/JAK2/LTF/MAPK1/MAPK14/MAPK8/MAPKAPK2/NOS2/NOS3/NR1H3/PDE4B/PPARD/REN/RHOA/SELE/SELP/SOD2/SRC	27
BP	GO:0018108	peptidyl-tyrosine phosphorylation	28/251	369/18862	1.06331e-13	2.39133e-11	1.33017e-11	ACE/ADAM17/BST1/CCL5/CLK1/EGFR/EPHA2/EPHB4/FGFR1/FGFR2/HCK/IGF1/IGF1R/INSR/ITK/JAK2/JAK3/KDR/KIT/LCK/MET/MIF/PTK2/PTPN1/PTPN11/SRC/SYK/TNK2	28
BP	GO:0071900	regulation of protein serine/threonine kinase activity	32/251	492/18862	1.18577e-13	2.41402e-11	1.34279e-11	ADAM17/AKT1/BIRC7/BMP7/CASP3/CCNA2/CCNT1/CDK5R1/DUSP6/EGFR/ELANE/FGF1/FGFR1/GBA/GSTP1/IGF1/IGF1R/INSR/KIT/LTF/MAPK1/MAPK10/MAPK14/MAPKAPK2/PIK3CG/PLK1/PPIA/PTPN1/PTPN11/RHOA/SRC/SYK	32
BP	GO:0048015	phosphatidylinositol-mediated signaling	21/251	192/18862	1.29651e-13	2.41402e-11	1.34279e-11	AKT1/CAT/CCL5/EGFR/F2/FGFR1/IGF1/IGF1R/INSR/JAK2/KDR/KIT/MAPK1/NCS1/NPR3/PIK3CG/PPARD/PTK2/RHOA/SELP/SRC	21
BP	GO:2000377	regulation of reactive oxygen species metabolic process	21/251	192/18862	1.29651e-13	2.41402e-11	1.34279e-11	ACE2/AKR1C3/AKT1/BMP7/BST1/DHFR/EGFR/F2/GSTP1/HSP90AA1/INSR/JAK2/MAPK14/MMP3/MMP8/NQO2/PPARA/RAC2/SOD2/SYK/TGFBR2	21
BP	GO:0018212	peptidyl-tyrosine modification	28/251	372/18862	1.29938e-13	2.41402e-11	1.34279e-11	ACE/ADAM17/BST1/CCL5/CLK1/EGFR/EPHA2/EPHB4/FGFR1/FGFR2/HCK/IGF1/IGF1R/INSR/ITK/JAK2/JAK3/KDR/KIT/LCK/MET/MIF/PTK2/PTPN1/PTPN11/SRC/SYK/TNK2	28
BP	GO:0002237	response to molecule of bacterial origin	27/251	346/18862	1.53944e-13	2.74085e-11	1.52459e-11	ADAM17/ADH5/AKT1/CASP3/CCL5/CTSG/ELANE/FGFR2/GSTP1/HCK/JAK2/LTF/MAPK1/MAPK14/MAPK8/MAPKAPK2/NOS2/NOS3/NR1H3/PDE4B/PPARD/REN/RHOA/SELE/SELP/SOD2/SRC	27
BP	GO:0048017	inositol lipid-mediated signaling	21/251	196/18862	1.95353e-13	3.33897e-11	1.85729e-11	AKT1/CAT/CCL5/EGFR/F2/FGFR1/IGF1/IGF1R/INSR/JAK2/KDR/KIT/MAPK1/NCS1/NPR3/PIK3CG/PPARD/PTK2/RHOA/SELP/SRC	21
BP	GO:0034599	cellular response to oxidative stress	25/251	299/18862	2.74345e-13	4.50876e-11	2.50798e-11	AKR1C3/AKT1/BMP7/CAT/CCNA2/CDK2/DAPK1/DHFR/EGFR/GSR/GSTP1/JAK2/MAPK1/MAPK8/MET/MMP3/MMP9/NOS3/NQO1/PARP1/PDK2/PPIA/PRDX5/SOD2/SRC	25
BP	GO:0032147	activation of protein kinase activity	26/251	328/18862	3.09957e-13	4.90535e-11	2.72859e-11	AKT1/ANG/BIRC7/CCL5/CDK5R1/DUSP6/EGFR/FGF1/IGF1/INSR/JAK2/KIT/MAPK1/MAPK10/MAPK14/MAPKAPK2/PAK6/PDPK1/PPIA/PRKACA/PTPN1/PTPN11/SRC/SYK/TGFBR1/TGFBR2	26
BP	GO:0046777	protein autophosphorylation	22/251	226/18862	3.67767e-13	5.61238e-11	3.12187e-11	ACE/AKT1/CLK1/DAPK1/EGFR/EPHB4/FGFR1/FGFR2/GSK3B/HCK/IGF1R/INSR/ITK/JAK2/KDR/KIT/MAPKAPK2/PDPK1/PIM1/PRKACA/PTK2/SRC	22
BP	GO:0048660	regulation of smooth muscle cell proliferation	19/251	160/18862	4.43339e-13	6.53237e-11	3.63361e-11	AKR1B1/AKT1/ANG/CCL5/EGFR/ELANE/FGFR2/GSTP1/IGF1/JAK2/MMP9/NPR3/NQO2/PPARD/PPARG/SOD2/STAT1/TGFBR2/TGM2	19
BP	GO:0048659	smooth muscle cell proliferation	19/251	162/18862	5.56168e-13	7.7272e-11	4.29823e-11	AKR1B1/AKT1/ANG/CCL5/EGFR/ELANE/FGFR2/GSTP1/IGF1/JAK2/MMP9/NPR3/NQO2/PPARD/PPARG/SOD2/STAT1/TGFBR2/TGM2	19
BP	GO:0009116	nucleoside metabolic process	16/251	104/18862	5.60597e-13	7.7272e-11	4.29823e-11	ACP3/ADK/AHCY/AMD1/APRT/CDA/DCK/DHODH/DTYMK/IMPDH1/IMPDH2/MTAP/PNP/TYMP/UCK2/UMPS	16
BP	GO:0071902	positive regulation of protein serine/threonine kinase activity	25/251	311/18862	6.6419e-13	8.86901e-11	4.93336e-11	ADAM17/AKT1/BIRC7/CCNT1/CDK5R1/DUSP6/EGFR/ELANE/FGF1/FGFR1/IGF1/INSR/KIT/LTF/MAPK1/MAPK10/MAPK14/MAPKAPK2/PIK3CG/PPIA/PTPN1/PTPN11/RHOA/SRC/SYK	25
BP	GO:0014068	positive regulation of phosphatidylinositol 3-kinase signaling	15/251	90/18862	9.00729e-13	1.16631e-10	6.48755e-11	CAT/CCL5/F2/FGFR1/IGF1/IGF1R/INSR/JAK2/KDR/KIT/PIK3CG/PPARD/PTK2/SELP/SRC	15
BP	GO:0014066	regulation of phosphatidylinositol 3-kinase signaling	17/251	127/18862	1.08392e-12	1.33528e-10	7.42743e-11	CAT/CCL5/EGFR/F2/FGFR1/IGF1/IGF1R/INSR/JAK2/KDR/KIT/MAPK1/PIK3CG/PPARD/PTK2/SELP/SRC	17
BP	GO:0009165	nucleotide biosynthetic process	23/251	264/18862	1.09372e-12	1.33528e-10	7.42743e-11	ADK/ALDOA/APRT/DCK/DHODH/DTYMK/IMPDH1/IMPDH2/MAPK1/MTHFD1/NMNAT1/NOS2/NOS3/PARP1/PDHB/PDK2/PKLR/PNP/PPARA/PPCDC/TYMS/UCK2/UMPS	23
BP	GO:1901293	nucleoside phosphate biosynthetic process	23/251	267/18862	1.38494e-12	1.60969e-10	8.95384e-11	ADK/ALDOA/APRT/DCK/DHODH/DTYMK/IMPDH1/IMPDH2/MAPK1/MTHFD1/NMNAT1/NOS2/NOS3/PARP1/PDHB/PDK2/PKLR/PNP/PPARA/PPCDC/TYMS/UCK2/UMPS	23
BP	GO:0006163	purine nucleotide metabolic process	29/251	441/18862	1.39383e-12	1.60969e-10	8.95384e-11	ADK/ALDOA/APRT/DCK/EPHA2/FHIT/GALK1/GPI/HINT1/HK1/HMGCR/IGF1/IMPDH1/IMPDH2/INSR/MTHFD1/NOS2/NOS3/PARP1/PDE4B/PDE4D/PDE5A/PDHB/PDK2/PKLR/PNP/PPARA/PPCDC/TPI1	29
BP	GO:0042445	hormone metabolic process	21/251	218/18862	1.58075e-12	1.77751e-10	9.88734e-11	ACE/ACE2/ADH1B/ADH1C/AKR1B1/AKR1C1/AKR1C2/AKR1C3/CES1/CMA1/CTSG/CTSK/CYP19A1/CYP2C9/ESR1/HSD17B1/MME/PTPN11/RBP4/REN/TTR	21
BP	GO:0014065	phosphatidylinositol 3-kinase signaling	18/251	154/18862	2.45184e-12	2.68634e-10	1.49427e-10	AKT1/CAT/CCL5/EGFR/F2/FGFR1/IGF1/IGF1R/INSR/JAK2/KDR/KIT/MAPK1/PIK3CG/PPARD/PTK2/SELP/SRC	18
BP	GO:0000302	response to reactive oxygen species	21/251	224/18862	2.67762e-12	2.86037e-10	1.59107e-10	AKR1C3/AKT1/BMP7/CASP3/CAT/CCNA2/CDK2/DHFR/EGFR/GSTP1/MAPK1/MAPK8/MET/MMP3/MMP9/NOS3/NQO1/PDK2/PRDX5/SOD2/SRC	21
BP	GO:0050727	regulation of inflammatory response	26/251	366/18862	3.82944e-12	3.99102e-10	2.21999e-10	ACE2/APCS/BST1/CCL5/CMA1/EGFR/ELANE/ESR1/FABP4/GBA/GSTP1/HCK/IGF1/JAK2/MMP3/MMP8/MMP9/NR1H3/PIK3CG/PLA2G2A/PPARA/PPARD/PPARG/SELE/TGM2/XIAP	26
BP	GO:0034614	cellular response to reactive oxygen species	18/251	159/18862	4.24916e-12	4.32301e-10	2.40466e-10	AKR1C3/AKT1/BMP7/CCNA2/CDK2/DHFR/EGFR/MAPK1/MAPK8/MET/MMP3/MMP9/NOS3/NQO1/PDK2/PRDX5/SOD2/SRC	18
BP	GO:2000379	positive regulation of reactive oxygen species metabolic process	15/251	101/18862	5.13899e-12	5.10672e-10	2.8406e-10	ACE2/AKR1C3/AKT1/EGFR/F2/GSTP1/HSP90AA1/INSR/JAK2/MAPK14/MMP8/NQO2/SOD2/SYK/TGFBR2	15
BP	GO:0007584	response to nutrient	18/251	165/18862	8.00731e-12	7.77619e-10	4.32548e-10	AHCY/AKR1C3/BCHE/BMP7/CAT/EGFR/F7/GSTP1/NQO1/PDK2/PIM1/PKLR/PPARD/PPARG/SOD2/TGFBR2/TYMS/VDR	18
BP	GO:0006979	response to oxidative stress	28/251	444/18862	9.45897e-12	8.98182e-10	4.99611e-10	AKR1C3/AKT1/ATOX1/BMP7/CASP3/CAT/CCNA2/CDK2/DAPK1/DHFR/EGFR/GSR/GSS/GSTP1/JAK2/MAPK1/MAPK8/MET/MMP3/MMP9/NOS3/NQO1/PARP1/PDK2/PPIA/PRDX5/SOD2/SRC	28
BP	GO:0060193	positive regulation of lipase activity	13/251	73/18862	1.27737e-11	1.18656e-09	6.60022e-10	ANG/CCL5/EGFR/ESR1/FGFR1/FGFR2/ITK/KIT/NR1H2/NR1H3/PDPK1/RHOA/SELE	13
BP	GO:0046394	carboxylic acid biosynthetic process	24/251	327/18862	1.36077e-11	1.23656e-09	6.87832e-10	AGXT/AKR1C3/BCAT2/CBR1/CBS/CES1/CYP2C9/DHFR/EPHX2/FABP5/FOLH1/GSTP1/LTA4H/MIF/MTAP/MTHFD1/NR1H2/NR1H3/OAT/PAH/PKLR/PSPH/SHMT1/SYK	24
BP	GO:0010631	epithelial cell migration	25/251	357/18862	1.38907e-11	1.23656e-09	6.87832e-10	ADAM17/AKT1/DPP4/EPHA2/EPHB4/FAP/FGF1/FGFR1/GPI/KDR/KIT/MET/MMP9/NOS3/PDPK1/PIK3CG/PPARD/PPARG/PTK2/PTPN11/RAB11A/RHOA/SRC/TGFBR1/TGFBR2	25
BP	GO:0009112	nucleobase metabolic process	10/251	34/18862	1.44198e-11	1.25746e-09	6.99459e-10	ACP3/APRT/CDA/DHODH/MAPK1/SHMT1/TTR/TYMP/TYMS/UMPS	10
BP	GO:0090132	epithelium migration	25/251	360/18862	1.6653e-11	1.42317e-09	7.91632e-10	ADAM17/AKT1/DPP4/EPHA2/EPHB4/FAP/FGF1/FGFR1/GPI/KDR/KIT/MET/MMP9/NOS3/PDPK1/PIK3CG/PPARD/PPARG/PTK2/PTPN11/RAB11A/RHOA/SRC/TGFBR1/TGFBR2	25
BP	GO:0030522	intracellular receptor signaling pathway	22/251	274/18862	1.75006e-11	1.46628e-09	8.15611e-10	AKR1C3/AR/ESR1/ESR2/FABP5/JAK2/NR1H2/NR1H3/NR1I2/NR3C2/PARP1/PGR/PIM1/PPARA/PPARD/PPARG/RXRA/SRC/THRA/THRB/VDR/XIAP	22
BP	GO:0090130	tissue migration	25/251	365/18862	2.2438e-11	1.82209e-09	1.01353e-09	ADAM17/AKT1/DPP4/EPHA2/EPHB4/FAP/FGF1/FGFR1/GPI/KDR/KIT/MET/MMP9/NOS3/PDPK1/PIK3CG/PPARD/PPARG/PTK2/PTPN11/RAB11A/RHOA/SRC/TGFBR1/TGFBR2	25
BP	GO:0016053	organic acid biosynthetic process	24/251	335/18862	2.26002e-11	1.82209e-09	1.01353e-09	AGXT/AKR1C3/BCAT2/CBR1/CBS/CES1/CYP2C9/DHFR/EPHX2/FABP5/FOLH1/GSTP1/LTA4H/MIF/MTAP/MTHFD1/NR1H2/NR1H3/OAT/PAH/PKLR/PSPH/SHMT1/SYK	24
BP	GO:0046686	response to cadmium ion	12/251	61/18862	2.31869e-11	1.83477e-09	1.02059e-09	AKR1C3/AKT1/CAT/DTYMK/EGFR/GSS/KIT/MAPK1/MAPK8/MMP9/SOD2/SORD	12
BP	GO:0043405	regulation of MAP kinase activity	23/251	307/18862	2.44523e-11	1.89972e-09	1.05671e-09	BIRC7/BMP7/DUSP6/EGFR/ELANE/FGF1/FGFR1/GBA/GSTP1/IGF1/IGF1R/INSR/KIT/MAPK1/MAPK10/MAPK14/MAPKAPK2/PIK3CG/PPIA/PTPN1/PTPN11/SRC/SYK	23
BP	GO:0044282	small molecule catabolic process	27/251	431/18862	2.64996e-11	2.02201e-09	1.12474e-09	ADH5/AGXT/AHCY/AKR1C3/AKT1/ALDH2/ALDOA/BCAT2/CBS/CDA/CRAT/GALK1/GPI/HADH/HK1/NOS2/NOS3/OAT/PAH/PKLR/PNP/PPARA/PPARD/SHMT1/SORD/TPI1/TYMP	27
BP	GO:0019693	ribose phosphate metabolic process	27/251	435/18862	3.2707e-11	2.4096e-09	1.34033e-09	ADK/ALDOA/APRT/DHODH/EPHA2/GALK1/GPI/HINT1/HK1/HMGCR/IGF1/IMPDH1/IMPDH2/INSR/PARP1/PDE4B/PDE4D/PDE5A/PDHB/PDK2/PKLR/PPARA/PPCDC/PYGL/TPI1/UCK2/UMPS	27
BP	GO:0043434	response to peptide hormone	27/251	435/18862	3.2707e-11	2.4096e-09	1.34033e-09	AKT1/APRT/BMP7/CA2/CAT/CCNA2/F7/FABP3/GSK3B/GSTP1/IGF1R/INSR/JAK2/JAK3/PARP1/PDE3B/PDK2/PDPK1/PKLR/PPARA/PPARG/PRKACA/PTK2/PTPN1/PTPN11/SRC/STAT1	27
BP	GO:0006066	alcohol metabolic process	25/251	373/18862	3.57809e-11	2.59139e-09	1.44145e-09	ADH1B/ADH1C/ADH5/AKR1B1/AKR1C1/AKR1C2/AKR1C3/ALDH2/APOA2/CAT/CES1/CYP2C9/DHFR/EPHX2/FGF1/GALK1/GBA/HMGCR/IGF1/PPARD/RBP4/RXRA/SORD/TPI1/TTR	25
BP	GO:0060191	regulation of lipase activity	14/251	97/18862	3.98225e-11	2.83603e-09	1.57753e-09	ANG/APOA2/CCL5/EGFR/ESR1/FGFR1/FGFR2/ITK/KIT/NR1H2/NR1H3/PDPK1/RHOA/SELE	14
BP	GO:0072522	purine-containing compound biosynthetic process	19/251	208/18862	4.79403e-11	3.35818e-09	1.86798e-09	ADK/ALDOA/AMD1/APRT/DCK/IMPDH1/IMPDH2/MTAP/MTHFD1/NOS2/NOS3/PARP1/PDHB/PDK2/PKLR/PNP/PPARA/PPCDC/SHMT1	19
BP	GO:0022617	extracellular matrix disassembly	13/251	81/18862	5.05811e-11	3.39616e-09	1.88911e-09	CMA1/CTSG/CTSK/DPP4/ELANE/FAP/MMP12/MMP13/MMP3/MMP7/MMP8/MMP9/PLG	13
BP	GO:0002002	regulation of angiotensin levels in blood	7/251	12/18862	5.0867e-11	3.39616e-09	1.88911e-09	ACE/ACE2/CES1/CMA1/CTSG/MME/REN	7
BP	GO:0002003	angiotensin maturation	7/251	12/18862	5.0867e-11	3.39616e-09	1.88911e-09	ACE/ACE2/CES1/CMA1/CTSG/MME/REN	7
BP	GO:1903793	positive regulation of anion transport	28/251	478/18862	5.34726e-11	3.51521e-09	1.95532e-09	ACE2/AKT1/ANG/ARF1/CA2/CDK5R1/CES1/CYP19A1/EGFR/FABP3/GSK3B/IGF1/INSR/JAK2/KIF5B/MAPK1/MAPK14/MAPK8/NR1H2/NR1H3/PLA2G10/PPARD/PPIA/PRKACA/PTPN11/RAC2/RBP4/SRC	28
BP	GO:0042493	response to drug	24/251	359/18862	9.50471e-11	6.15358e-09	3.42291e-09	ADAM17/BCHE/CASP3/CAT/CYP2C9/DHODH/DUSP6/EGFR/F7/FABP3/LCK/NOS2/NQO1/NR1I2/PDE4B/PNP/PPARG/REN/SOD2/SORD/SRC/TGFBR2/TYMS/UMPS	24
BP	GO:1901653	cellular response to peptide	25/251	391/18862	9.7824e-11	6.17487e-09	3.43475e-09	AKR1B1/AKT1/APRT/BACE1/CA2/CCNA2/GSK3B/GSTP1/IGF1/IGF1R/INSR/JAK2/JAK3/MDM2/PARP1/PDE3B/PDK2/PDPK1/PKLR/PPARG/PRKACA/PTK2/PTPN1/PTPN11/SRC	25
BP	GO:0008202	steroid metabolic process	23/251	329/18862	9.82662e-11	6.17487e-09	3.43475e-09	AKR1B1/AKR1C1/AKR1C2/AKR1C3/APOA2/CAT/CES1/CYP19A1/CYP2C9/EPHX2/ESR1/FGF1/GBA/GC/HMGCR/HSD11B1/HSD17B1/KIT/NR1I2/PPARD/RXRA/STS/VDR	23
BP	GO:0006631	fatty acid metabolic process	25/251	392/18862	1.03269e-10	6.37244e-09	3.54465e-09	ADH5/AKR1C1/AKR1C2/AKR1C3/AKT1/CBR1/CES1/CRAT/CYP2C9/EPHX2/FABP3/FABP5/GSTA1/GSTP1/HADH/LTA4H/MAPK14/MIF/NR1H2/NR1H3/PDK2/PLA2G10/PPARA/PPARD/PPARG	25
BP	GO:0048545	response to steroid hormone	23/251	330/18862	1.04393e-10	6.37244e-09	3.54465e-09	AGXT/AKR1C3/AR/BCHE/BMP7/CA2/CASP3/EGFR/ESR1/ESR2/GBA/GSTP1/JAK2/NR1H3/NR3C2/PARP1/PGR/PPARA/PPARD/RXRA/SRC/TGFBR2/TYMS	23
BP	GO:0009259	ribonucleotide metabolic process	26/251	425/18862	1.06338e-10	6.39976e-09	3.55984e-09	ADK/ALDOA/APRT/DHODH/EPHA2/GALK1/GPI/HINT1/HK1/HMGCR/IGF1/IMPDH1/IMPDH2/INSR/PARP1/PDE4B/PDE4D/PDE5A/PDHB/PDK2/PKLR/PPARA/PPCDC/TPI1/UCK2/UMPS	26
BP	GO:0060326	cell chemotaxis	22/251	306/18862	1.49653e-10	8.88146e-09	4.94028e-09	ADAM17/BST1/CCL5/DPP4/EPHA2/F7/FGF1/FGFR1/GSTP1/KDR/KIT/LGALS3/MAPK1/MET/MIF/PDE4B/PGF/PIK3CG/PPIA/PTK2/RAC2/SYK	22
BP	GO:0019318	hexose metabolic process	20/251	250/18862	1.60741e-10	9.40884e-09	5.23363e-09	AKR1B1/AKT1/ALDOA/FABP5/GALK1/GPI/GSK3B/HK1/IGF1/INSR/MAPK14/PDHB/PDK2/PKLR/PPARA/PPARD/RBP4/SORD/SRC/TPI1	20
BP	GO:0043406	positive regulation of MAP kinase activity	19/251	230/18862	2.7148e-10	1.56761e-08	8.71981e-09	BIRC7/DUSP6/EGFR/ELANE/FGF1/FGFR1/IGF1/INSR/KIT/MAPK1/MAPK10/MAPK14/MAPKAPK2/PIK3CG/PPIA/PTPN1/PTPN11/SRC/SYK	19
BP	GO:0003044	regulation of systemic arterial blood pressure mediated by a chemical signal	10/251	46/18862	3.89679e-10	2.22013e-08	1.23494e-08	ACE/ACE2/CES1/CMA1/CTSG/MME/NOS3/PDE4D/REN/SOD2	10
BP	GO:0006006	glucose metabolic process	18/251	210/18862	4.46754e-10	2.51182e-08	1.39719e-08	AKT1/ALDOA/FABP5/GPI/GSK3B/HK1/IGF1/INSR/MAPK14/PDHB/PDK2/PKLR/PPARA/PPARD/RBP4/SORD/SRC/TPI1	18
BP	GO:0048661	positive regulation of smooth muscle cell proliferation	13/251	96/18862	4.5578e-10	2.52928e-08	1.40691e-08	AKR1B1/AKT1/CCL5/EGFR/ELANE/FGFR2/IGF1/JAK2/MMP9/NQO2/STAT1/TGFBR2/TGM2	13
BP	GO:0030574	collagen catabolic process	10/251	47/18862	4.89256e-10	2.68024e-08	1.49088e-08	CTSB/CTSD/CTSK/FAP/MMP12/MMP13/MMP3/MMP7/MMP8/MMP9	10
BP	GO:0018107	peptidyl-threonine phosphorylation	14/251	118/18862	5.79917e-10	3.13669e-08	1.74477e-08	AKT1/BMP7/CDK5R1/CHEK1/CLK1/CSNK2A1/GSK3B/MAPK1/MAPK8/PDPK1/PLK1/PRKACA/TGFBR1/TGFBR2	14
BP	GO:0050673	epithelial cell proliferation	25/251	428/18862	6.50857e-10	3.47639e-08	1.93373e-08	ADAM17/AKT1/ANG/AR/CDK6/EGFR/EPHA2/ESR1/FAP/FGF1/FGFR1/FGFR2/IGF1/KDR/KIT/MAPK1/MMP12/PDPK1/PGF/PGR/PPARD/PPARG/STAT1/TGFBR1/VDR	25
BP	GO:0043174	nucleoside salvage	7/251	16/18862	7.02056e-10	3.65839e-08	2.03497e-08	ADK/APRT/CDA/DCK/MTAP/TYMP/UCK2	7
BP	GO:0046134	pyrimidine nucleoside biosynthetic process	7/251	16/18862	7.02056e-10	3.65839e-08	2.03497e-08	CDA/DCK/DHODH/DTYMK/TYMP/UCK2/UMPS	7
BP	GO:0005996	monosaccharide metabolic process	20/251	272/18862	7.14595e-10	3.67887e-08	2.04636e-08	AKR1B1/AKT1/ALDOA/FABP5/GALK1/GPI/GSK3B/HK1/IGF1/INSR/MAPK14/PDHB/PDK2/PKLR/PPARA/PPARD/RBP4/SORD/SRC/TPI1	20
BP	GO:0018209	peptidyl-serine modification	22/251	333/18862	7.45901e-10	3.79433e-08	2.11058e-08	AKT1/CDK2/CDK5R1/CLK1/CSNK2A1/EGFR/GSK3B/HSP90AA1/MAPK1/MAPK14/MAPK8/MAPKAPK2/MIF/PARP1/PDE4D/PDPK1/PLK1/PRKACA/SRC/SYK/TGFBR1/TGFBR2	22
BP	GO:0009755	hormone-mediated signaling pathway	17/251	193/18862	9.0717e-10	4.5604e-08	2.5367e-08	AR/BMP7/ESR1/ESR2/JAK2/NR3C2/PARP1/PGR/PPARA/PPARD/PPARG/PTPN11/REN/RXRA/SRC/THRA/THRB	17
BP	GO:0019216	regulation of lipid metabolic process	24/251	402/18862	9.43695e-10	4.68885e-08	2.60816e-08	AKR1C3/AKT1/APOA2/ARF1/CES1/EPHX2/F2/FABP3/FABP5/FGF1/HMGCR/KIT/NR1H2/NR1H3/PDE3B/PDK2/PIK3CG/PPARA/PPARD/PPARG/PTK2/RXRA/SRC/THRA	24
BP	GO:0006690	icosanoid metabolic process	14/251	123/18862	1.01112e-09	4.96609e-08	2.76237e-08	AKR1C1/AKR1C2/AKR1C3/CBR1/CYP2C9/EPHX2/FABP5/GSTA1/GSTP1/LTA4H/MAPKAPK2/MIF/PLA2G10/SYK	14
BP	GO:0010887	negative regulation of cholesterol storage	6/251	10/18862	1.05072e-09	5.09209e-08	2.83246e-08	CES1/NR1H2/NR1H3/PPARA/PPARD/PPARG	6
BP	GO:0001667	ameboidal-type cell migration	26/251	473/18862	1.0606e-09	5.09209e-08	2.83246e-08	ADAM17/AKT1/BMP7/DPP4/EPHA2/EPHB4/FAP/FGF1/FGFR1/GPI/KDR/KIT/MET/MMP9/NOS3/PDPK1/PIK3CG/PPARD/PPARG/PTK2/PTPN11/RAB11A/RHOA/SRC/TGFBR1/TGFBR2	26
BP	GO:0048608	reproductive structure development	24/251	405/18862	1.09471e-09	5.19746e-08	2.89107e-08	AKR1C3/AKT1/ANG/AR/BMP7/CASP3/CTNNA1/CYP19A1/ESR1/FGFR2/KIT/MAPK1/MAPK14/MME/PGR/PPARD/PPARG/PTK2/PTPN11/RBP4/REN/SRC/TGFBR1/VDR	24
BP	GO:0018105	peptidyl-serine phosphorylation	21/251	310/18862	1.17536e-09	5.51902e-08	3.06994e-08	AKT1/CDK2/CDK5R1/CLK1/CSNK2A1/EGFR/GSK3B/HSP90AA1/MAPK1/MAPK14/MAPK8/MAPKAPK2/MIF/PDE4D/PDPK1/PLK1/PRKACA/SRC/SYK/TGFBR1/TGFBR2	21
BP	GO:0061458	reproductive system development	24/251	408/18862	1.26813e-09	5.8899e-08	3.27624e-08	AKR1C3/AKT1/ANG/AR/BMP7/CASP3/CTNNA1/CYP19A1/ESR1/FGFR2/KIT/MAPK1/MAPK14/MME/PGR/PPARD/PPARG/PTK2/PTPN11/RBP4/REN/SRC/TGFBR1/VDR	24
BP	GO:0007599	hemostasis	22/251	346/18862	1.52708e-09	7.01637e-08	3.90283e-08	ANXA5/F10/F2/F7/FAP/GPI/JAK2/LCK/MAPK1/NOS3/PDPK1/PIK3CG/PLAU/PLG/PPIA/PRKACA/PTPN11/RAB5A/SELP/SERPINA1/SRC/SYK	22
BP	GO:0018210	peptidyl-threonine modification	14/251	127/18862	1.54812e-09	7.03736e-08	3.91451e-08	AKT1/BMP7/CDK5R1/CHEK1/CLK1/CSNK2A1/GSK3B/MAPK1/MAPK8/PDPK1/PLK1/PRKACA/TGFBR1/TGFBR2	14
BP	GO:0006090	pyruvate metabolic process	15/251	150/18862	1.57268e-09	7.07376e-08	3.93475e-08	AGXT/ALDOA/GALK1/GLO1/GPI/HK1/IGF1/INSR/LDHB/ME2/PDHB/PDK2/PKLR/PPARA/TPI1	15
BP	GO:0001991	regulation of systemic arterial blood pressure by circulatory renin-angiotensin	7/251	18/18862	1.90907e-09	8.49735e-08	4.72662e-08	ACE/ACE2/CES1/CMA1/CTSG/MME/REN	7
BP	GO:0008217	regulation of blood pressure	16/251	177/18862	1.96695e-09	8.66472e-08	4.81972e-08	ACE/ACE2/ADH5/AR/CES1/CMA1/CTSG/MME/NOS2/NOS3/NPR3/PDE4D/PPARA/PPARG/REN/SOD2	16
BP	GO:0032963	collagen metabolic process	13/251	109/18862	2.26543e-09	9.81261e-08	5.45823e-08	CTSB/CTSD/CTSK/F2/FAP/MMP12/MMP13/MMP3/MMP7/MMP8/MMP9/PPARD/PPARG	13
BP	GO:0033273	response to vitamin	12/251	89/18862	2.27346e-09	9.81261e-08	5.45823e-08	BCHE/BMP7/CAT/EGFR/F7/GSTP1/PIM1/PPARD/PPARG/SOD2/TYMS/VDR	12
BP	GO:0097305	response to alcohol	18/251	233/18862	2.38511e-09	1.01916e-07	5.66902e-08	AKR1C2/AKR1C3/AKT1/CAT/CES1/CTNNA1/F7/FGFR2/GSTP1/NQO1/PARP1/PPARA/PPARG/RBP4/SOD2/TGFBR1/TGFBR2/TYMS	18
BP	GO:0030879	mammary gland development	14/251	132/18862	2.5802e-09	1.0916e-07	6.07201e-08	AKT1/APRT/AR/DHODH/EPHA2/ESR1/FGFR2/JAK2/MAPK1/PGR/SRC/TGFBR2/TPH1/UMPS	14
BP	GO:0071375	cellular response to peptide hormone stimulus	21/251	325/18862	2.74451e-09	1.1443e-07	6.36511e-08	AKT1/APRT/CA2/CCNA2/GSK3B/GSTP1/IGF1R/INSR/JAK2/JAK3/PARP1/PDE3B/PDK2/PDPK1/PKLR/PPARG/PRKACA/PTK2/PTPN1/PTPN11/SRC	21
BP	GO:0048511	rhythmic process	20/251	294/18862	2.75831e-09	1.1443e-07	6.36511e-08	AHCY/CASP3/CDK5R1/CSNK2A1/EGFR/ESR1/F7/GSK3B/IMPDH2/MAPK10/MAPK8/MMP7/NOS2/NR1H3/PGR/PPARA/PPARG/SRC/TPH1/TYMS	20
BP	GO:0009636	response to toxic substance	18/251	239/18862	3.5728e-09	1.46794e-07	8.16538e-08	ADH5/ALB/BMP7/CAT/CCL5/CES1/DHFR/EPHX2/GSR/GSTA1/GSTP1/MAPK1/NOS3/NQO1/PIM1/PRDX5/SOD2/TYMS	18
BP	GO:0009123	nucleoside monophosphate metabolic process	11/251	75/18862	4.30353e-09	1.73729e-07	9.66363e-08	ADK/APRT/DCK/DHODH/DTYMK/IMPDH1/IMPDH2/TYMP/TYMS/UCK2/UMPS	11
BP	GO:0009124	nucleoside monophosphate biosynthetic process	9/251	43/18862	4.30969e-09	1.73729e-07	9.66363e-08	ADK/APRT/DCK/DHODH/IMPDH1/IMPDH2/TYMS/UCK2/UMPS	9
BP	GO:1990748	cellular detoxification	13/251	115/18862	4.41091e-09	1.76148e-07	9.79817e-08	ADH5/ALB/BMP7/CAT/DHFR/GSR/GSTA1/GSTP1/NOS3/NQO1/PIM1/PRDX5/SOD2	13
BP	GO:0022407	regulation of cell-cell adhesion	24/251	437/18862	4.90822e-09	1.92411e-07	1.07028e-07	AKT1/BMP7/CASP3/CCL5/DPP4/ELANE/IGF1/JAK2/JAK3/LCK/LGALS3/MAPK14/PDPK1/PLG/PNP/PPARA/PTK2/PTPN11/RHOA/SELE/SELP/SRC/SYK/TGFBR2	24
BP	GO:0062012	regulation of small molecule metabolic process	24/251	437/18862	4.90822e-09	1.92411e-07	1.07028e-07	AKR1C3/AKT1/CDA/CES1/EPHX2/FABP3/FABP5/FGF1/GSK3B/HMGCR/IGF1/INSR/KIT/NOS2/NOS3/NQO1/NR1H2/NR1H3/PARP1/PDK2/PPARA/PPARD/PPARG/SRC	24
BP	GO:0008652	cellular amino acid biosynthetic process	11/251	77/18862	5.73458e-09	2.22762e-07	1.23911e-07	AGXT/BCAT2/CBS/DHFR/FOLH1/MTAP/MTHFD1/OAT/PAH/PSPH/SHMT1	11
BP	GO:0016042	lipid catabolic process	21/251	340/18862	6.10959e-09	2.33547e-07	1.2991e-07	AKR1C3/AKT1/APOA2/CES1/CRAT/CYP19A1/FABP3/FABP4/FABP5/GBA/HADH/HEXB/HSD11B1/PDE3B/PIK3CG/PLA2G10/PLA2G2A/PPARA/PPARD/STS/THRA	21
BP	GO:0010518	positive regulation of phospholipase activity	10/251	60/18862	6.12152e-09	2.33547e-07	1.2991e-07	ANG/CCL5/EGFR/ESR1/FGFR1/FGFR2/ITK/KIT/PDPK1/SELE	10
BP	GO:0009150	purine ribonucleotide metabolic process	23/251	408/18862	6.39135e-09	2.41684e-07	1.34436e-07	ADK/ALDOA/APRT/EPHA2/GALK1/GPI/HINT1/HK1/HMGCR/IGF1/IMPDH1/IMPDH2/INSR/PARP1/PDE4B/PDE4D/PDE5A/PDHB/PDK2/PKLR/PPARA/PPCDC/TPI1	23
BP	GO:0007596	blood coagulation	21/251	342/18862	6.77464e-09	2.5393e-07	1.41248e-07	ANXA5/F10/F2/F7/FAP/JAK2/LCK/MAPK1/NOS3/PDPK1/PIK3CG/PLAU/PLG/PPIA/PRKACA/PTPN11/RAB5A/SELP/SERPINA1/SRC/SYK	21
BP	GO:1901654	response to ketone	16/251	193/18862	6.90115e-09	2.56423e-07	1.42634e-07	AKR1B1/AKR1C2/AKR1C3/AKT1/AR/EGFR/F7/GBA/MTAP/NQO1/NR1H3/PARP1/PPARG/PSPH/SRC/TYMS	16
BP	GO:0050817	coagulation	21/251	347/18862	8.74239e-09	3.20363e-07	1.78201e-07	ANXA5/F10/F2/F7/FAP/JAK2/LCK/MAPK1/NOS3/PDPK1/PIK3CG/PLAU/PLG/PPIA/PRKACA/PTPN11/RAB5A/SELP/SERPINA1/SRC/SYK	21
BP	GO:2001234	negative regulation of apoptotic signaling pathway	17/251	224/18862	8.77194e-09	3.20363e-07	1.78201e-07	AKT1/AR/CSNK2A1/CTNNA1/GSK3B/GSTP1/IGF1/LGALS3/MDM2/MIF/MMP9/NOS3/PPIA/PTPN1/SOD2/SRC/TGFBR1	17
BP	GO:0097237	cellular response to toxic substance	13/251	122/18862	9.13138e-09	3.30158e-07	1.83649e-07	ADH5/ALB/BMP7/CAT/DHFR/GSR/GSTA1/GSTP1/NOS3/NQO1/PIM1/PRDX5/SOD2	13
BP	GO:0001666	response to hypoxia	21/251	348/18862	9.19466e-09	3.30158e-07	1.83649e-07	ADAM17/AHCY/AKT1/ANG/B3GAT1/BMP7/CASP3/CAT/CCNA2/DPP4/F7/MDM2/NOS2/PGF/PKLR/PLAU/PPARA/PPARD/SOD2/SRC/TGFBR2	21
BP	GO:0042180	cellular ketone metabolic process	18/251	254/18862	9.31361e-09	3.31642e-07	1.84475e-07	AKR1B1/AKR1C1/AKR1C2/AKR1C3/AKT1/CES1/FABP3/FABP5/GLO1/HSD17B1/NQO1/NR1H2/NR1H3/PDK2/PPARA/PPARD/PPARG/TPI1	18
BP	GO:0003081	regulation of systemic arterial blood pressure by renin-angiotensin	7/251	22/18862	9.77586e-09	3.45225e-07	1.9203e-07	ACE/ACE2/CES1/CMA1/CTSG/MME/REN	7
BP	GO:0070482	response to oxygen levels	22/251	385/18862	1.08438e-08	3.79801e-07	2.11263e-07	ADAM17/AHCY/AKT1/ANG/B3GAT1/BMP7/CASP3/CAT/CCNA2/DPP4/F7/MDM2/NOS2/PGF/PKLR/PLAU/PPARA/PPARD/PPARG/SOD2/SRC/TGFBR2	22
BP	GO:0043094	cellular metabolic compound salvage	8/251	34/18862	1.18433e-08	4.11436e-07	2.2886e-07	ADK/APRT/CDA/DCK/MTAP/PNP/TYMP/UCK2	8
BP	GO:0033628	regulation of cell adhesion mediated by integrin	9/251	48/18862	1.20955e-08	4.16806e-07	2.31847e-07	CCL5/DPP4/EPHA2/PDE3B/PIK3CG/PLAU/PTK2/PTPN11/SYK	9
BP	GO:0045834	positive regulation of lipid metabolic process	14/251	150/18862	1.36497e-08	4.66601e-07	2.59545e-07	AKT1/APOA2/CES1/F2/FABP3/FGF1/KIT/NR1H2/NR1H3/PPARA/PPARD/PPARG/PTK2/SRC	14
BP	GO:0032148	activation of protein kinase B activity	8/251	35/18862	1.51771e-08	5.14695e-07	2.86298e-07	AKT1/ANG/FGF1/IGF1/INSR/PDPK1/PPIA/SRC	8
BP	GO:0071216	cellular response to biotic stimulus	17/251	233/18862	1.57924e-08	5.31345e-07	2.95559e-07	AKT1/CCL5/CTSG/GSK3B/GSTP1/HCK/LTF/MAPK1/MAPK14/MAPK8/NOS2/NR1H3/PDE4B/PPARD/RHOA/SRC/SYK	17
BP	GO:0002685	regulation of leukocyte migration	16/251	205/18862	1.63375e-08	5.45391e-07	3.03372e-07	ADAM17/AKT1/BST1/CCL5/DPP4/ELANE/F7/LGALS3/MAPK1/MIF/PGF/PTK2/RAC2/RHOA/SELE/SELP	16
BP	GO:0036293	response to decreased oxygen levels	21/251	360/18862	1.66071e-08	5.50093e-07	3.05988e-07	ADAM17/AHCY/AKT1/ANG/B3GAT1/BMP7/CASP3/CAT/CCNA2/DPP4/F7/MDM2/NOS2/PGF/PKLR/PLAU/PPARA/PPARD/SOD2/SRC/TGFBR2	21
BP	GO:1905953	negative regulation of lipid localization	10/251	67/18862	1.8558e-08	6.09986e-07	3.39303e-07	AKT1/APOA2/CES1/NR1H2/NR1H3/PLA2G10/PPARA/PPARD/PPARG/PTPN11	10
BP	GO:0000187	activation of MAPK activity	14/251	154/18862	1.91395e-08	6.24299e-07	3.47264e-07	BIRC7/DUSP6/FGF1/IGF1/INSR/KIT/MAPK1/MAPK10/MAPK14/MAPKAPK2/PPIA/PTPN1/PTPN11/SYK	14
BP	GO:0001990	regulation of systemic arterial blood pressure by hormone	8/251	36/18862	1.92904e-08	6.24455e-07	3.47351e-07	ACE/ACE2/CES1/CMA1/CTSG/MME/NOS3/REN	8
BP	GO:1904645	response to amyloid-beta	9/251	51/18862	2.1192e-08	6.80853e-07	3.78722e-07	BACE1/GSK3B/IGF1/IGF1R/MMP12/MMP13/MMP3/MMP9/PARP1	9
BP	GO:0007159	leukocyte cell-cell adhesion	21/251	366/18862	2.21104e-08	7.05057e-07	3.92186e-07	AKT1/BMP7/CASP3/CCL5/DPP4/ELANE/IGF1/JAK3/LCK/LGALS3/PDPK1/PNP/PPARA/PTPN11/RAC2/RHOA/SELE/SELP/SRC/SYK/TGFBR2	21
BP	GO:0006801	superoxide metabolic process	10/251	70/18862	2.86664e-08	9.00674e-07	5.00997e-07	BMP7/BST1/DHFR/EGFR/GSTP1/NOS2/NOS3/NQO1/SOD2/SYK	10
BP	GO:0010517	regulation of phospholipase activity	10/251	70/18862	2.86664e-08	9.00674e-07	5.00997e-07	ANG/CCL5/EGFR/ESR1/FGFR1/FGFR2/ITK/KIT/PDPK1/SELE	10
BP	GO:0003073	regulation of systemic arterial blood pressure	11/251	90/18862	3.06668e-08	9.5649e-07	5.32044e-07	ACE/ACE2/AR/CES1/CMA1/CTSG/MME/NOS3/PDE4D/REN/SOD2	11
BP	GO:0006367	transcription initiation from RNA polymerase II promoter	15/251	187/18862	3.21439e-08	9.95295e-07	5.5363e-07	AR/ESR1/ESR2/NR1H2/NR1H3/NR1I2/NR3C2/PGR/PPARA/PPARD/PPARG/RXRA/THRA/THRB/VDR	15
BP	GO:0043627	response to estrogen	10/251	71/18862	3.29794e-08	1.01382e-06	5.63933e-07	AR/CA2/CTNNA1/DTYMK/ESR1/F7/GBA/MAPK1/PPARG/TGFBR2	10
BP	GO:0006206	pyrimidine nucleobase metabolic process	6/251	16/18862	3.74665e-08	1.12245e-06	6.24357e-07	CDA/DHODH/MAPK1/TYMP/TYMS/UMPS	6
BP	GO:0032868	response to insulin	18/251	278/18862	3.76159e-08	1.12245e-06	6.24357e-07	AKT1/APRT/CAT/FABP3/GSK3B/GSTP1/IGF1R/INSR/PARP1/PDE3B/PDK2/PDPK1/PKLR/PPARA/PPARG/PTPN1/PTPN11/SRC	18
BP	GO:0043542	endothelial cell migration	18/251	278/18862	3.76159e-08	1.12245e-06	6.24357e-07	ADAM17/AKT1/DPP4/EPHA2/EPHB4/FAP/FGF1/FGFR1/GPI/KDR/MET/NOS3/PDPK1/PIK3CG/PPARG/PTK2/RHOA/TGFBR1	18
BP	GO:0009119	ribonucleoside metabolic process	10/251	72/18862	3.7855e-08	1.12245e-06	6.24357e-07	ACP3/ADK/AHCY/AMD1/APRT/CDA/IMPDH1/IMPDH2/MTAP/PNP	10
BP	GO:0033627	cell adhesion mediated by integrin	10/251	72/18862	3.7855e-08	1.12245e-06	6.24357e-07	ADAM17/CCL5/DPP4/EPHA2/PDE3B/PIK3CG/PLAU/PTK2/PTPN11/SYK	10
BP	GO:0048732	gland development	22/251	413/18862	3.80891e-08	1.12245e-06	6.24357e-07	AKT1/APRT/AR/BMP7/DHODH/EGFR/EPHA2/ESR1/FGF1/FGFR2/JAK2/MAPK1/MET/PGR/SRC/TGFBR1/TGFBR2/TGM2/THRA/TPH1/TYMS/UMPS	22
BP	GO:0098754	detoxification	13/251	138/18862	4.06375e-08	1.18934e-06	6.61568e-07	ADH5/ALB/BMP7/CAT/DHFR/GSR/GSTA1/GSTP1/NOS3/NQO1/PIM1/PRDX5/SOD2	13
BP	GO:0070661	leukocyte proliferation	19/251	312/18862	4.15148e-08	1.20675e-06	6.71252e-07	ACE/BST1/CASP3/CCL5/GBA/GSTP1/IGF1/JAK3/KIT/LGALS3/MAPK1/MIF/NPR3/PIK3CG/PNP/PTK2/RAC2/SYK/TGFBR2	19
BP	GO:0006730	one-carbon metabolic process	8/251	40/18862	4.68236e-08	1.3428e-06	7.46928e-07	AHCY/CA1/CA12/CA2/DHFR/MTHFD1/SHMT1/TYMS	8
BP	GO:0072528	pyrimidine-containing compound biosynthetic process	8/251	40/18862	4.68236e-08	1.3428e-06	7.46928e-07	CDA/DCK/DHODH/DTYMK/TYMP/TYMS/UCK2/UMPS	8
BP	GO:2001233	regulation of apoptotic signaling pathway	20/251	348/18862	4.71751e-08	1.34386e-06	7.47519e-07	AKT1/AR/CSNK2A1/CTNNA1/FGFR1/GSK3B/GSTP1/IGF1/LCK/LGALS3/MDM2/MIF/MMP9/NOS3/PARP1/PPIA/PTPN1/SOD2/SRC/TGFBR1	20
BP	GO:0034308	primary alcohol metabolic process	11/251	94/18862	4.85639e-08	1.37426e-06	7.64429e-07	ADH1B/ADH1C/ADH5/AKR1B1/AKR1C1/AKR1C2/AKR1C3/ALDH2/IGF1/RBP4/TTR	11
BP	GO:0035265	organ growth	14/251	166/18862	4.97031e-08	1.39091e-06	7.7369e-07	AKT1/AR/DUSP6/ESR1/FGFR2/IGF1/MAPK1/MAPK14/PIM1/PPARA/PTPN11/RBP4/TGFBR1/TGFBR2	14
BP	GO:0060135	maternal process involved in female pregnancy	9/251	56/18862	4.98033e-08	1.39091e-06	7.7369e-07	AKR1B1/AKT1/AR/ESR1/MAPK1/MMP7/PGR/PPARD/VDR	9
BP	GO:0062013	positive regulation of small molecule metabolic process	13/251	141/18862	5.255e-08	1.45809e-06	8.11059e-07	AKT1/CES1/FGF1/IGF1/INSR/NOS2/NOS3/NR1H2/NR1H3/PPARA/PPARD/PPARG/SRC	13
BP	GO:0046390	ribose phosphate biosynthetic process	15/251	195/18862	5.61732e-08	1.54569e-06	8.59787e-07	ADK/ALDOA/APRT/DHODH/IMPDH1/IMPDH2/PARP1/PDHB/PDK2/PKLR/PPARA/PPCDC/PYGL/UCK2/UMPS	15
BP	GO:0016485	protein processing	16/251	224/18862	5.67924e-08	1.54569e-06	8.59787e-07	ACE/ACE2/ADAM17/BACE1/C1R/CASP3/CES1/CMA1/CTSG/F7/MME/PARP1/PLAU/PRKACA/REN/SRC	16
BP	GO:0050920	regulation of chemotaxis	16/251	224/18862	5.67924e-08	1.54569e-06	8.59787e-07	ADAM17/BST1/CCL5/DPP4/ELANE/F7/FGF1/FGFR1/GSTP1/KDR/MAPK1/MET/MIF/PGF/PTK2/RAC2	16
BP	GO:0051235	maintenance of location	19/251	319/18862	5.89927e-08	1.59542e-06	8.87446e-07	AKT1/ALB/CES1/F2/FKBP1A/GBA/HEXB/HK1/LCK/LCN2/NR1H2/NR1H3/PDE4D/PDPK1/PLA2G10/PPARA/PPARD/PPARG/PRKACA	19
BP	GO:0006720	isoprenoid metabolic process	13/251	143/18862	6.21504e-08	1.67024e-06	9.29067e-07	ADH1B/ADH1C/ADH5/AKR1B1/AKR1C1/AKR1C3/APOA2/CYP2C9/EGFR/HMGCR/PPARD/RBP4/TTR	13
BP	GO:0045785	positive regulation of cell adhesion	22/251	425/18862	6.31027e-08	1.68524e-06	9.37408e-07	AKT1/BMP7/CCL5/CDK6/DPP4/ELANE/GSK3B/IGF1/JAK2/JAK3/KDR/LCK/PDPK1/PNP/PTPN11/RHOA/SELE/SELP/SRC/SYK/TGFBR2/TGM2	22
BP	GO:0030595	leukocyte chemotaxis	16/251	226/18862	6.42624e-08	1.68576e-06	9.377e-07	ADAM17/BST1/CCL5/DPP4/F7/KIT/LGALS3/MAPK1/MIF/PDE4B/PGF/PIK3CG/PPIA/PTK2/RAC2/SYK	16
BP	GO:0006164	purine nucleotide biosynthetic process	15/251	197/18862	6.43059e-08	1.68576e-06	9.377e-07	ADK/ALDOA/APRT/DCK/IMPDH1/IMPDH2/MTHFD1/NOS2/NOS3/PARP1/PDHB/PDK2/PKLR/PPARA/PPCDC	15
BP	GO:0071222	cellular response to lipopolysaccharide	15/251	197/18862	6.43059e-08	1.68576e-06	9.377e-07	AKT1/CCL5/CTSG/GSTP1/HCK/LTF/MAPK1/MAPK14/MAPK8/NOS2/NR1H3/PDE4B/PPARD/RHOA/SRC	15
BP	GO:0106106	cold-induced thermogenesis	13/251	144/18862	6.75189e-08	1.74853e-06	9.72616e-07	ADAM17/FABP4/FABP5/HADH/IGF1R/JAK2/LCN2/NPR3/NR1H2/NR1H3/RHEB/SYK/THRA	13
BP	GO:0120161	regulation of cold-induced thermogenesis	13/251	144/18862	6.75189e-08	1.74853e-06	9.72616e-07	ADAM17/FABP4/FABP5/HADH/IGF1R/JAK2/LCN2/NPR3/NR1H2/NR1H3/RHEB/SYK/THRA	13
BP	GO:0046128	purine ribonucleoside metabolic process	9/251	58/18862	6.84018e-08	1.76073e-06	9.79399e-07	ACP3/ADK/AHCY/AMD1/APRT/IMPDH1/IMPDH2/MTAP/PNP	9
BP	GO:0060420	regulation of heart growth	10/251	77/18862	7.3063e-08	1.86945e-06	1.03988e-06	DUSP6/FGFR2/IGF1/MAPK1/MAPK14/PIM1/PPARA/RBP4/TGFBR1/TGFBR2	10
BP	GO:0032102	negative regulation of response to external stimulus	21/251	394/18862	7.79271e-08	1.98204e-06	1.1025e-06	APCS/BACE1/DPP4/ELANE/F2/FAP/GBA/GSTP1/IGF1/LTF/MIF/MMP12/NOS3/NR1H2/NR1H3/PLAU/PLG/PPARA/PPARD/PPARG/RTN4R	21
BP	GO:0010632	regulation of epithelial cell migration	18/251	293/18862	8.35509e-08	2.10778e-06	1.17244e-06	ADAM17/AKT1/EPHA2/FGF1/FGFR1/GPI/KDR/MET/MMP9/NOS3/PDPK1/PIK3CG/PPARG/PTK2/RAB11A/RHOA/SRC/TGFBR2	18
BP	GO:0071383	cellular response to steroid hormone stimulus	15/251	201/18862	8.38573e-08	2.10778e-06	1.17244e-06	AKR1C3/AR/BMP7/EGFR/ESR1/ESR2/GSTP1/JAK2/NR3C2/PARP1/PGR/PPARA/PPARD/RXRA/SRC	15
BP	GO:0010885	regulation of cholesterol storage	6/251	18/18862	8.49341e-08	2.12236e-06	1.18056e-06	CES1/NR1H2/NR1H3/PPARA/PPARD/PPARG	6
BP	GO:1903829	positive regulation of cellular protein localization	18/251	295/18862	9.25691e-08	2.2997e-06	1.2792e-06	AKT1/CDK5R1/EGFR/EPHA2/F2/GSK3B/JAK2/KIF5B/LGALS3/MAPK1/MAPK14/MAPK8/PARP1/PDPK1/PLK1/RAB11A/RAC2/SRC	18
BP	GO:0010634	positive regulation of epithelial cell migration	14/251	175/18862	9.64416e-08	2.38205e-06	1.32501e-06	ADAM17/AKT1/FGF1/FGFR1/GPI/KDR/MET/MMP9/NOS3/PDPK1/PIK3CG/RAB11A/SRC/TGFBR2	14
BP	GO:1903037	regulation of leukocyte cell-cell adhesion	19/251	330/18862	1.00496e-07	2.46793e-06	1.37278e-06	AKT1/CASP3/CCL5/DPP4/ELANE/IGF1/JAK3/LCK/LGALS3/PDPK1/PNP/PPARA/PTPN11/RHOA/SELE/SELP/SRC/SYK/TGFBR2	19
BP	GO:0006721	terpenoid metabolic process	12/251	124/18862	1.01117e-07	2.469e-06	1.37337e-06	ADH1B/ADH1C/ADH5/AKR1B1/AKR1C1/AKR1C3/APOA2/CYP2C9/EGFR/PPARD/RBP4/TTR	12
BP	GO:0044706	multi-multicellular organism process	15/251	204/18862	1.01902e-07	2.47402e-06	1.37616e-06	AKR1B1/AKT1/AR/DHODH/ESR1/HEXB/MAPK1/MMP7/MMP9/PGR/PPARD/STS/TGFBR2/UMPS/VDR	15
BP	GO:1903039	positive regulation of leukocyte cell-cell adhesion	16/251	234/18862	1.03967e-07	2.5099e-06	1.39613e-06	AKT1/CCL5/DPP4/ELANE/IGF1/JAK3/LCK/PDPK1/PNP/PTPN11/RHOA/SELE/SELP/SRC/SYK/TGFBR2	16
BP	GO:0042278	purine nucleoside metabolic process	9/251	61/18862	1.07591e-07	2.58279e-06	1.43667e-06	ACP3/ADK/AHCY/AMD1/APRT/IMPDH1/IMPDH2/MTAP/PNP	9
BP	GO:0007565	female pregnancy	14/251	177/18862	1.11125e-07	2.65272e-06	1.47556e-06	AKR1B1/AKT1/AR/DHODH/ESR1/MAPK1/MMP7/MMP9/PGR/PPARD/STS/TGFBR2/UMPS/VDR	14
BP	GO:0046620	regulation of organ growth	11/251	102/18862	1.14116e-07	2.69403e-06	1.49854e-06	AKT1/DUSP6/FGFR2/IGF1/MAPK1/MAPK14/PIM1/PPARA/RBP4/TGFBR1/TGFBR2	11
BP	GO:0098869	cellular oxidant detoxification	11/251	102/18862	1.14116e-07	2.69403e-06	1.49854e-06	ALB/BMP7/CAT/DHFR/GSR/GSTA1/GSTP1/NOS3/NQO1/PRDX5/SOD2	11
BP	GO:1990845	adaptive thermogenesis	13/251	153/18862	1.38161e-07	3.22883e-06	1.79602e-06	ADAM17/FABP4/FABP5/HADH/IGF1R/JAK2/LCN2/NPR3/NR1H2/NR1H3/RHEB/SYK/THRA	13
BP	GO:0071496	cellular response to external stimulus	18/251	303/18862	1.38281e-07	3.22883e-06	1.79602e-06	AKR1C3/AKT1/ALB/CBS/CHEK1/EGFR/GBA/GSTP1/HSPA8/MAPK1/MAPK8/MMP7/PDK2/PIM1/PPARA/PPARG/PTPN11/VDR	18
BP	GO:0071219	cellular response to molecule of bacterial origin	15/251	209/18862	1.3993e-07	3.24958e-06	1.80757e-06	AKT1/CCL5/CTSG/GSTP1/HCK/LTF/MAPK1/MAPK14/MAPK8/NOS2/NR1H3/PDE4B/PPARD/RHOA/SRC	15
BP	GO:0061180	mammary gland epithelium development	9/251	63/18862	1.43478e-07	3.31396e-06	1.84338e-06	AKT1/AR/EPHA2/ESR1/FGFR2/JAK2/MAPK1/PGR/SRC	9
BP	GO:0050678	regulation of epithelial cell proliferation	20/251	374/18862	1.5249e-07	3.50317e-06	1.94863e-06	ADAM17/AKT1/ANG/AR/CDK6/EGFR/FGF1/FGFR1/FGFR2/IGF1/KDR/MMP12/PDPK1/PGF/PGR/PPARD/PPARG/STAT1/TGFBR1/VDR	20
BP	GO:0009142	nucleoside triphosphate biosynthetic process	10/251	84/18862	1.69499e-07	3.8731e-06	2.1544e-06	ADK/ALDOA/DTYMK/IMPDH1/IMPDH2/PARP1/PKLR/PPARA/TYMS/UCK2	10
BP	GO:0016486	peptide hormone processing	7/251	32/18862	1.72223e-07	3.90097e-06	2.1699e-06	ACE/ACE2/CES1/CMA1/CTSG/MME/REN	7
BP	GO:0010878	cholesterol storage	6/251	20/18862	1.73416e-07	3.90097e-06	2.1699e-06	CES1/NR1H2/NR1H3/PPARA/PPARD/PPARG	6
BP	GO:0032368	regulation of lipid transport	13/251	156/18862	1.73458e-07	3.90097e-06	2.1699e-06	AKT1/APOA2/CES1/CYP19A1/FABP3/NR1H2/NR1H3/PLA2G10/PPARA/PPARG/PTPN11/REN/SYK	13
BP	GO:0022409	positive regulation of cell-cell adhesion	17/251	276/18862	1.85987e-07	4.16086e-06	2.31446e-06	AKT1/BMP7/CCL5/DPP4/ELANE/IGF1/JAK3/LCK/PDPK1/PNP/PTPN11/RHOA/SELE/SELP/SRC/SYK/TGFBR2	17
BP	GO:0072527	pyrimidine-containing compound metabolic process	10/251	85/18862	1.89876e-07	4.22572e-06	2.35054e-06	ACP3/CDA/DCK/DHODH/DTYMK/MAPK1/TYMP/TYMS/UCK2/UMPS	10
BP	GO:0006692	prostanoid metabolic process	8/251	48/18862	2.09589e-07	4.61635e-06	2.56783e-06	AKR1C1/AKR1C2/AKR1C3/CBR1/FABP5/GSTA1/GSTP1/MIF	8
BP	GO:0006693	prostaglandin metabolic process	8/251	48/18862	2.09589e-07	4.61635e-06	2.56783e-06	AKR1C1/AKR1C2/AKR1C3/CBR1/FABP5/GSTA1/GSTP1/MIF	8
BP	GO:0051222	positive regulation of protein transport	18/251	312/18862	2.13775e-07	4.68441e-06	2.60569e-06	ANG/ARF1/CDK5R1/EGFR/GSK3B/IGF1/JAK2/KIF5B/MAPK1/MAPK14/MAPK8/NR1H2/PPARD/PPIA/PRKACA/RAC2/RBP4/SRC	18
BP	GO:0140448	signaling receptor ligand precursor processing	7/251	33/18862	2.16124e-07	4.7051e-06	2.6172e-06	ACE/ACE2/CES1/CMA1/CTSG/MME/REN	7
BP	GO:0050708	regulation of protein secretion	17/251	279/18862	2.16921e-07	4.7051e-06	2.6172e-06	ANG/ARF1/CCL5/DPP4/EGFR/HADH/HMGCR/IGF1/JAK2/KIF5B/NOS2/NR1H2/NR1H3/PPARD/PPIA/PTPN11/RBP4	17
BP	GO:0030099	myeloid cell differentiation	21/251	419/18862	2.18172e-07	4.70832e-06	2.61899e-06	APCS/CA2/CASP3/CDK6/EPHA2/GBA/GLO1/JAK2/JAK3/KIT/LGALS3/LTF/MAPK14/MMP9/PARP1/PPARG/PTPN11/SRC/STAT1/TGFBR2/THRA	21
BP	GO:0009260	ribonucleotide biosynthetic process	14/251	188/18862	2.3434e-07	5.03184e-06	2.79894e-06	ADK/ALDOA/APRT/DHODH/IMPDH1/IMPDH2/PARP1/PDHB/PDK2/PKLR/PPARA/PPCDC/UCK2/UMPS	14
BP	GO:0043401	steroid hormone mediated signaling pathway	12/251	134/18862	2.37913e-07	5.083e-06	2.8274e-06	AR/BMP7/ESR1/ESR2/JAK2/NR3C2/PARP1/PGR/PPARA/PPARD/RXRA/SRC	12
BP	GO:0009070	serine family amino acid biosynthetic process	6/251	21/18862	2.40086e-07	5.10392e-06	2.83904e-06	AGXT/CBS/DHFR/MTHFD1/PSPH/SHMT1	6
BP	GO:1901607	alpha-amino acid biosynthetic process	9/251	67/18862	2.47483e-07	5.23512e-06	2.91202e-06	AGXT/CBS/DHFR/MTAP/MTHFD1/OAT/PAH/PSPH/SHMT1	9
BP	GO:1905952	regulation of lipid localization	14/251	189/18862	2.50123e-07	5.2649e-06	2.92858e-06	AKT1/APOA2/CES1/CYP19A1/FABP3/NR1H2/NR1H3/PLA2G10/PPARA/PPARD/PPARG/PTPN11/REN/SYK	14
BP	GO:0006869	lipid transport	22/251	461/18862	2.57849e-07	5.40092e-06	3.00424e-06	ACE/AKR1C1/AKT1/APOA2/CES1/CYP19A1/FABP3/FABP4/FABP5/NOS2/NR1H2/NR1H3/PLA2G10/PLA2G2A/PPARA/PPARD/PPARG/PTPN11/RBP4/REN/RXRA/SYK	22
BP	GO:0009156	ribonucleoside monophosphate biosynthetic process	7/251	34/18862	2.69086e-07	5.6088e-06	3.11988e-06	ADK/APRT/DHODH/IMPDH1/IMPDH2/UCK2/UMPS	7
BP	GO:0010038	response to metal ion	19/251	352/18862	2.73123e-07	5.66532e-06	3.15132e-06	AKR1C3/AKT1/BACE1/CA2/CASP3/CAT/DTYMK/EGFR/FABP4/GSS/KIT/MAPK1/MAPK8/MMP9/NQO1/PARP1/PKLR/SOD2/SORD	19
BP	GO:0034754	cellular hormone metabolic process	12/251	136/18862	2.79753e-07	5.7748e-06	3.21221e-06	ADH1B/ADH1C/AKR1B1/AKR1C1/AKR1C2/AKR1C3/CYP19A1/CYP2C9/ESR1/HSD17B1/RBP4/TTR	12
BP	GO:0048638	regulation of developmental growth	18/251	319/18862	2.96707e-07	6.09533e-06	3.39051e-06	AKT1/AR/CDK5R1/DUSP6/FGFR2/GSK3B/IGF1/INSR/MAPK1/MAPK14/PIM1/PPARA/PPARD/RAB11A/RBP4/RTN4R/TGFBR1/TGFBR2	18
BP	GO:0010888	negative regulation of lipid storage	6/251	22/18862	3.26453e-07	6.57987e-06	3.66003e-06	CES1/NR1H2/NR1H3/PPARA/PPARD/PPARG	6
BP	GO:0042451	purine nucleoside biosynthetic process	6/251	22/18862	3.26453e-07	6.57987e-06	3.66003e-06	ADK/AMD1/APRT/IMPDH1/IMPDH2/MTAP	6
BP	GO:0042455	ribonucleoside biosynthetic process	6/251	22/18862	3.26453e-07	6.57987e-06	3.66003e-06	ADK/AMD1/APRT/IMPDH1/IMPDH2/MTAP	6
BP	GO:0046129	purine ribonucleoside biosynthetic process	6/251	22/18862	3.26453e-07	6.57987e-06	3.66003e-06	ADK/AMD1/APRT/IMPDH1/IMPDH2/MTAP	6
BP	GO:0019674	NAD metabolic process	8/251	51/18862	3.41707e-07	6.85499e-06	3.81307e-06	ALDOA/BST1/GPI/HK1/NMNAT1/NQO1/PKLR/TPI1	8
BP	GO:0016101	diterpenoid metabolic process	11/251	114/18862	3.58215e-07	7.15259e-06	3.9786e-06	ADH1B/ADH1C/ADH5/AKR1B1/AKR1C1/AKR1C3/APOA2/EGFR/PPARD/RBP4/TTR	11
BP	GO:0055021	regulation of cardiac muscle tissue growth	9/251	70/18862	3.63578e-07	7.2259e-06	4.01938e-06	FGFR2/IGF1/MAPK1/MAPK14/PIM1/PPARA/RBP4/TGFBR1/TGFBR2	9
BP	GO:0032869	cellular response to insulin stimulus	15/251	226/18862	3.84961e-07	7.61546e-06	4.23607e-06	AKT1/APRT/GSK3B/GSTP1/IGF1R/INSR/PARP1/PDE3B/PDK2/PDPK1/PKLR/PPARG/PTPN1/PTPN11/SRC	15
BP	GO:0033559	unsaturated fatty acid metabolic process	11/251	115/18862	3.91501e-07	7.70913e-06	4.28818e-06	AKR1C1/AKR1C2/AKR1C3/CBR1/CYP2C9/EPHX2/FABP5/GSTA1/GSTP1/MIF/PLA2G10	11
BP	GO:0006213	pyrimidine nucleoside metabolic process	7/251	36/18862	4.08181e-07	8.00072e-06	4.45037e-06	CDA/DCK/DHODH/DTYMK/TYMP/UCK2/UMPS	7
BP	GO:0009266	response to temperature stimulus	15/251	228/18862	4.30938e-07	8.40822e-06	4.67704e-06	AKT1/BAG1/FGF1/GSK3B/HSP90AA1/HSPA8/IGF1/MAPK1/MAPKAPK2/NOS3/PKLR/PPARG/PRKACA/SOD2/THRA	15
BP	GO:0051604	protein maturation	17/251	293/18862	4.32972e-07	8.40949e-06	4.67775e-06	ACE/ACE2/ADAM17/BACE1/C1R/CASP3/CES1/CMA1/CTSG/F7/FKBP1A/MME/PARP1/PLAU/PRKACA/REN/SRC	17
BP	GO:0097066	response to thyroid hormone	6/251	23/18862	4.36767e-07	8.44483e-06	4.69741e-06	AKR1B1/CTSB/F7/GBA/KIT/THRB	6
BP	GO:0006575	cellular modified amino acid metabolic process	14/251	198/18862	4.41492e-07	8.49772e-06	4.72683e-06	AHCY/CRAT/CTSK/DHFR/GLO1/GSR/GSS/GSTA1/GSTP1/MTHFD1/PLA2G10/PLA2G2A/SHMT1/TYMS	14
BP	GO:1904951	positive regulation of establishment of protein localization	18/251	328/18862	4.46226e-07	8.55034e-06	4.7561e-06	ANG/ARF1/CDK5R1/EGFR/GSK3B/IGF1/JAK2/KIF5B/MAPK1/MAPK14/MAPK8/NR1H2/PPARD/PPIA/PRKACA/RAC2/RBP4/SRC	18
BP	GO:0014855	striated muscle cell proliferation	9/251	72/18862	4.64956e-07	8.83002e-06	4.91167e-06	FGFR2/JAK2/MAPK1/MAPK14/PIM1/PPARD/RBP4/TGFBR1/TGFBR2	9
BP	GO:0015909	long-chain fatty acid transport	9/251	72/18862	4.64956e-07	8.83002e-06	4.91167e-06	ACE/AKT1/FABP3/FABP4/FABP5/PLA2G10/PLA2G2A/PPARG/SYK	9
BP	GO:0001659	temperature homeostasis	13/251	171/18862	5.02337e-07	9.49773e-06	5.28308e-06	ADAM17/FABP4/FABP5/HADH/IGF1R/JAK2/LCN2/NPR3/NR1H2/NR1H3/RHEB/SYK/THRA	13
BP	GO:0009612	response to mechanical stimulus	14/251	202/18862	5.62607e-07	1.05904e-05	5.89087e-06	AKT1/BACE1/CHEK1/EGFR/KIT/MAPK14/MAPK8/MMP7/PPARG/PSPH/PTK2/PTPN11/SRC/TGFBR2	14
BP	GO:0050679	positive regulation of epithelial cell proliferation	14/251	203/18862	5.97205e-07	1.11924e-05	6.22571e-06	ADAM17/AKT1/ANG/AR/EGFR/FGF1/FGFR1/FGFR2/IGF1/KDR/MMP12/PDPK1/PGF/TGFBR1	14
BP	GO:0010742	macrophage derived foam cell differentiation	7/251	38/18862	6.03261e-07	1.12075e-05	6.23415e-06	NR1H2/NR1H3/PLA2G10/PLA2G2A/PPARA/PPARG/STAT1	7
BP	GO:0090077	foam cell differentiation	7/251	38/18862	6.03261e-07	1.12075e-05	6.23415e-06	NR1H2/NR1H3/PLA2G10/PLA2G2A/PPARA/PPARG/STAT1	7
BP	GO:0002573	myeloid leukocyte differentiation	14/251	204/18862	6.33701e-07	1.17221e-05	6.52038e-06	APCS/CA2/CDK6/EPHA2/GBA/GLO1/KIT/LTF/MAPK14/MMP9/PARP1/PPARG/SRC/TGFBR2	14
BP	GO:0070141	response to UV-A	5/251	14/18862	7.27845e-07	1.34055e-05	7.45678e-06	AKT1/EGFR/MME/MMP3/MMP9	5
BP	GO:1903532	positive regulation of secretion by cell	16/251	271/18862	7.56684e-07	1.38769e-05	7.71896e-06	ANG/ARF1/CYP19A1/EGFR/IGF1/JAK2/KIF5B/NCS1/NR1H2/PLA2G10/PPARD/PPIA/PTPN11/RAB5A/RBP4/SYK	16
BP	GO:0071621	granulocyte chemotaxis	11/251	124/18862	8.37611e-07	1.52954e-05	8.50799e-06	BST1/CCL5/DPP4/LGALS3/MAPK1/PDE4B/PIK3CG/PPIA/PTK2/RAC2/SYK	11
BP	GO:0002791	regulation of peptide secretion	17/251	308/18862	8.67548e-07	1.57739e-05	8.77419e-06	ANG/ARF1/CCL5/DPP4/EGFR/HADH/HMGCR/IGF1/JAK2/KIF5B/NOS2/NR1H2/NR1H3/PPARD/PPIA/PTPN11/RBP4	17
BP	GO:0060443	mammary gland morphogenesis	7/251	40/18862	8.71201e-07	1.57739e-05	8.77419e-06	AR/EPHA2/ESR1/FGFR2/PGR/SRC/TGFBR2	7
BP	GO:0060419	heart growth	10/251	100/18862	8.82173e-07	1.59052e-05	8.8472e-06	DUSP6/FGFR2/IGF1/MAPK1/MAPK14/PIM1/PPARA/RBP4/TGFBR1/TGFBR2	10
BP	GO:0032355	response to estradiol	11/251	125/18862	9.07766e-07	1.62978e-05	9.06562e-06	BMP7/CASP3/CAT/CCNA2/CYP19A1/EGFR/ESR1/ESR2/F7/GSTP1/NQO1	11
BP	GO:0050886	endocrine process	9/251	78/18862	9.29464e-07	1.66176e-05	9.24347e-06	ACE/ACE2/CES1/CMA1/CTSG/MME/NOS3/PTPN11/REN	9
BP	GO:0031098	stress-activated protein kinase signaling cascade	16/251	276/18862	9.63683e-07	1.71576e-05	9.54384e-06	AKR1B1/AKT1/BIRC7/EGFR/GSTP1/IGF1R/MAPK1/MAPK10/MAPK14/MAPK8/MAPKAPK2/MMP8/PAK6/PPIA/PTPN1/SYK	16
BP	GO:0043101	purine-containing compound salvage	5/251	15/18862	1.07993e-06	1.91474e-05	1.06507e-05	ADK/APRT/DCK/MTAP/PNP	5
BP	GO:2001237	negative regulation of extrinsic apoptotic signaling pathway	10/251	103/18862	1.16105e-06	2.05007e-05	1.14034e-05	AKT1/AR/CTNNA1/GSK3B/GSTP1/IGF1/LGALS3/NOS3/SRC/TGFBR1	10
BP	GO:0045088	regulation of innate immune response	17/251	315/18862	1.18225e-06	2.07892e-05	1.15639e-05	CCL5/HCK/HSP90AA1/ICAM2/JAK2/MMP12/NR1H2/NR1H3/PDPK1/PPARG/PRKACA/PTPN1/PTPN11/SRC/STAT1/SYK/XIAP	17
BP	GO:0006352	DNA-templated transcription, initiation	15/251	249/18862	1.31339e-06	2.29066e-05	1.27417e-05	AR/ESR1/ESR2/NR1H2/NR1H3/NR1I2/NR3C2/PGR/PPARA/PPARD/PPARG/RXRA/THRA/THRB/VDR	15
BP	GO:0048872	homeostasis of number of cells	15/251	249/18862	1.31339e-06	2.29066e-05	1.27417e-05	ADAM17/AKT1/CASP3/CDK6/GBA/JAK2/JAK3/KIT/MAPK14/NOS3/PDE4B/PLA2G2A/PTPN11/STAT1/THRA	15
BP	GO:0097191	extrinsic apoptotic signaling pathway	14/251	217/18862	1.3278e-06	2.30638e-05	1.28292e-05	AKT1/AR/CASP3/CTNNA1/FGFR1/GSK3B/GSTP1/IGF1/JAK2/LGALS3/NOS3/PDPK1/SRC/TGFBR1	14
BP	GO:0097193	intrinsic apoptotic signaling pathway	16/251	283/18862	1.33946e-06	2.31722e-05	1.28894e-05	AKT1/CASP3/EPHA2/FHIT/HINT1/JAK2/LCK/MDM2/MIF/MMP9/PARP1/PDK2/PPIA/PTPN1/SOD2/SRC	16
BP	GO:0097529	myeloid leukocyte migration	14/251	218/18862	1.40232e-06	2.41617e-05	1.34399e-05	BST1/CCL5/DPP4/KIT/LGALS3/MAPK1/MIF/PDE4B/PGF/PIK3CG/PPIA/PTK2/RAC2/SYK	14
BP	GO:0060603	mammary gland duct morphogenesis	6/251	28/18862	1.54159e-06	2.63489e-05	1.46565e-05	AR/EPHA2/ESR1/FGFR2/PGR/SRC	6
BP	GO:0061620	glycolytic process through glucose-6-phosphate	6/251	28/18862	1.54159e-06	2.63489e-05	1.46565e-05	ALDOA/GALK1/GPI/HK1/PKLR/TPI1	6
BP	GO:0045927	positive regulation of growth	15/251	253/18862	1.60228e-06	2.7277e-05	1.51728e-05	ADAM17/AKT1/CSNK2A1/EGFR/F2/FGFR2/IGF1/INSR/MAPK1/MAPK14/PIM1/PPARD/RAB11A/TGFBR1/TGFBR2	15
BP	GO:0042110	T cell activation	21/251	474/18862	1.61217e-06	2.73364e-05	1.52058e-05	ADAM17/AKT1/CASP3/CCL5/DPP4/FKBP1A/GBA/IGF1/ITK/JAK3/KIT/LCK/LGALS3/PDPK1/PIK3CG/PNP/PTPN11/RAC2/SRC/SYK/TGFBR2	21
BP	GO:0010863	positive regulation of phospholipase C activity	7/251	44/18862	1.71134e-06	2.87975e-05	1.60185e-05	ANG/EGFR/ESR1/FGFR1/ITK/KIT/SELE	7
BP	GO:0009408	response to heat	12/251	161/18862	1.71181e-06	2.87975e-05	1.60185e-05	AKT1/BAG1/FGF1/GSK3B/HSP90AA1/HSPA8/IGF1/MAPK1/MAPKAPK2/NOS3/PKLR/PRKACA	12
BP	GO:0001523	retinoid metabolic process	10/251	108/18862	1.79815e-06	3.01313e-05	1.67604e-05	ADH1B/ADH1C/ADH5/AKR1B1/AKR1C1/AKR1C3/APOA2/PPARD/RBP4/TTR	10
BP	GO:0031099	regeneration	13/251	192/18862	1.86418e-06	3.11157e-05	1.7308e-05	CCNA2/CTNNA1/DHFR/EGFR/F7/GSTP1/IGF1/JAK2/PPARD/PPARG/RTN4R/TGFBR2/TYMS	13
BP	GO:0061615	glycolytic process through fructose-6-phosphate	6/251	29/18862	1.92219e-06	3.19154e-05	1.77528e-05	ALDOA/GALK1/GPI/HK1/PKLR/TPI1	6
BP	GO:0019915	lipid storage	9/251	85/18862	1.93545e-06	3.19154e-05	1.77528e-05	CES1/GBA/HEXB/NR1H2/NR1H3/PLA2G10/PPARA/PPARD/PPARG	9
BP	GO:0001503	ossification	19/251	401/18862	1.93588e-06	3.19154e-05	1.77528e-05	AKT1/BMP7/CAT/CDK6/EGFR/EPHA2/FGFR2/IGF1/LTF/MAPK1/MAPK14/MMP9/PPARG/PRKACA/PTK2/PTPN11/RHOA/THRA/TPH1	19
BP	GO:0001890	placenta development	11/251	135/18862	1.94931e-06	3.19154e-05	1.77528e-05	AKT1/ANG/BMP7/FGFR2/MAPK1/MAPK14/MME/PPARD/PPARG/PTK2/VDR	11
BP	GO:0030324	lung development	12/251	163/18862	1.94945e-06	3.19154e-05	1.77528e-05	EGFR/FGF1/FGFR2/HSD11B1/MAPK1/MME/MMP12/PGR/RBP4/TGFBR2/THRA/THRB	12
BP	GO:0009141	nucleoside triphosphate metabolic process	10/251	109/18862	1.9569e-06	3.19154e-05	1.77528e-05	ADK/ALDOA/DTYMK/IMPDH1/IMPDH2/PARP1/PKLR/PPARA/TYMS/UCK2	10
BP	GO:0016054	organic acid catabolic process	15/251	258/18862	2.04292e-06	3.31916e-05	1.84627e-05	AGXT/AHCY/AKT1/BCAT2/CBS/CRAT/HADH/NOS2/NOS3/OAT/PAH/PPARA/PPARD/SHMT1/SORD	15
BP	GO:0051047	positive regulation of secretion	16/251	295/18862	2.3001e-06	3.72286e-05	2.07083e-05	ANG/ARF1/CYP19A1/EGFR/IGF1/JAK2/KIF5B/NCS1/NR1H2/PLA2G10/PPARD/PPIA/PTPN11/RAB5A/RBP4/SYK	16
BP	GO:0022612	gland morphogenesis	10/251	111/18862	2.31137e-06	3.72698e-05	2.07312e-05	AR/BMP7/EPHA2/ESR1/FGF1/FGFR2/PGR/SRC/TGFBR2/TGM2	10
BP	GO:0006520	cellular amino acid metabolic process	17/251	331/18862	2.32166e-06	3.7295e-05	2.07452e-05	AGXT/AHCY/BCAT2/CBS/DHFR/FOLH1/GSS/MTAP/MTHFD1/NOS2/NOS3/NQO1/OAT/PAH/PSPH/SHMT1/YARS1	17
BP	GO:1900274	regulation of phospholipase C activity	7/251	46/18862	2.33679e-06	3.73974e-05	2.08022e-05	ANG/EGFR/ESR1/FGFR1/ITK/KIT/SELE	7
BP	GO:0045737	positive regulation of cyclin-dependent protein serine/threonine kinase activity	6/251	30/18862	2.3761e-06	3.78845e-05	2.10732e-05	ADAM17/AKT1/CCNT1/CDK5R1/EGFR/SRC	6
BP	GO:0001501	skeletal system development	21/251	486/18862	2.39168e-06	3.79913e-05	2.11325e-05	BMP7/EPHA2/FGFR1/FGFR2/HEXB/IGF1/KIT/LTF/MAPK14/MMP13/MMP9/MTHFD1/NPR3/PTPN11/RBP4/RHOA/SRC/TGFBR1/TGFBR2/THRA/TYMS	21
BP	GO:0016052	carbohydrate catabolic process	13/251	197/18862	2.48199e-06	3.92798e-05	2.18492e-05	ALDOA/CHIT1/GALK1/GPI/HEXB/HK1/IGF1/INSR/PKLR/PPARA/PYGL/SORD/TPI1	13
BP	GO:0042593	glucose homeostasis	14/251	229/18862	2.506e-06	3.949e-05	2.19662e-05	AKT1/CMA1/FABP5/HK1/IGF1R/INSR/KIF5B/PDK2/PPARD/PPARG/PRKACA/PTPN11/PYGL/RBP4	14
BP	GO:0030323	respiratory tube development	12/251	167/18862	2.51375e-06	3.949e-05	2.19662e-05	EGFR/FGF1/FGFR2/HSD11B1/MAPK1/MME/MMP12/PGR/RBP4/TGFBR2/THRA/THRB	12
BP	GO:1901136	carbohydrate derivative catabolic process	13/251	198/18862	2.62537e-06	4.09773e-05	2.27935e-05	AHCY/CDA/CHIT1/GBA/HEXB/HINT1/MAN1B1/MMP12/PDE4B/PDE4D/PDE5A/PNP/TYMP	13
BP	GO:0033500	carbohydrate homeostasis	14/251	230/18862	2.6372e-06	4.09773e-05	2.27935e-05	AKT1/CMA1/FABP5/HK1/IGF1R/INSR/KIF5B/PDK2/PPARD/PPARG/PRKACA/PTPN11/PYGL/RBP4	14
BP	GO:0044242	cellular lipid catabolic process	14/251	230/18862	2.6372e-06	4.09773e-05	2.27935e-05	AKR1C3/AKT1/APOA2/CRAT/FABP3/FABP4/FABP5/GBA/HADH/HEXB/PIK3CG/PLA2G10/PPARA/PPARD	14
BP	GO:0035722	interleukin-12-mediated signaling pathway	7/251	47/18862	2.71481e-06	4.20304e-05	2.33793e-05	ARF1/CA1/JAK2/MIF/MTAP/PPIA/SOD2	7
BP	GO:0010594	regulation of endothelial cell migration	14/251	231/18862	2.77449e-06	4.27992e-05	2.38069e-05	ADAM17/AKT1/EPHA2/FGF1/FGFR1/GPI/KDR/MET/NOS3/PDPK1/PIK3CG/PPARG/PTK2/RHOA	14
BP	GO:0007568	aging	16/251	304/18862	3.3873e-06	5.20645e-05	2.89607e-05	AKT1/CAT/CDK6/CHEK1/CTNNA1/GBA/GSS/MAPK1/MAPK14/MIF/MME/MMP7/NQO1/SOD2/TGFBR2/TYMS	16
BP	GO:0048754	branching morphogenesis of an epithelial tube	11/251	143/18862	3.42591e-06	5.24692e-05	2.91858e-05	AR/BMP7/EPHA2/ESR1/FGF1/FGFR2/KDR/MET/PGR/SRC/TGFBR2	11
BP	GO:0010743	regulation of macrophage derived foam cell differentiation	6/251	32/18862	3.54635e-06	5.39272e-05	2.99968e-05	NR1H2/NR1H3/PLA2G10/PLA2G2A/PPARA/PPARG	6
BP	GO:0090322	regulation of superoxide metabolic process	6/251	32/18862	3.54635e-06	5.39272e-05	2.99968e-05	BMP7/BST1/DHFR/EGFR/GSTP1/SYK	6
BP	GO:0070997	neuron death	17/251	342/18862	3.60302e-06	5.4435e-05	3.02793e-05	AKT1/BACE1/CASP3/CCL5/CDK5R1/GBA/GSK3B/JAK2/NMNAT1/NQO1/NQO2/PARP1/PDPK1/PPARA/SOD2/THRB/XIAP	17
BP	GO:0060043	regulation of cardiac muscle cell proliferation	7/251	49/18862	3.62502e-06	5.4435e-05	3.02793e-05	FGFR2/MAPK1/MAPK14/PIM1/RBP4/TGFBR1/TGFBR2	7
BP	GO:0071349	cellular response to interleukin-12	7/251	49/18862	3.62502e-06	5.4435e-05	3.02793e-05	ARF1/CA1/JAK2/MIF/MTAP/PPIA/SOD2	7
BP	GO:0061138	morphogenesis of a branching epithelium	12/251	173/18862	3.6307e-06	5.4435e-05	3.02793e-05	AR/BMP7/EPHA2/ESR1/FGF1/FGFR2/KDR/MET/PGR/SRC/TGFBR2/TGM2	12
BP	GO:0006959	humoral immune response	18/251	380/18862	3.64481e-06	5.44556e-05	3.02907e-05	ANG/APCS/BST1/C1R/C1S/C8G/CFB/CFD/CTSG/ELANE/F2/GPI/LCN2/LTF/LYZ/PLA2G2A/RNASE3/TREM1	18
BP	GO:0051702	biological process involved in interaction with symbiont	9/251	92/18862	3.76672e-06	5.58861e-05	3.10865e-05	APCS/CCL5/CCNT1/CTSG/ELANE/F2/HSPA8/LTF/PLG	9
BP	GO:0055017	cardiac muscle tissue growth	9/251	92/18862	3.76672e-06	5.58861e-05	3.10865e-05	FGFR2/IGF1/MAPK1/MAPK14/PIM1/PPARA/RBP4/TGFBR1/TGFBR2	9
BP	GO:0009129	pyrimidine nucleoside monophosphate metabolic process	5/251	19/18862	4.00328e-06	5.91903e-05	3.29244e-05	DHODH/TYMP/TYMS/UCK2/UMPS	5
BP	GO:0006220	pyrimidine nucleotide metabolic process	7/251	50/18862	4.16769e-06	6.11978e-05	3.40411e-05	DCK/DHODH/DTYMK/TYMP/TYMS/UCK2/UMPS	7
BP	GO:0070671	response to interleukin-12	7/251	50/18862	4.16769e-06	6.11978e-05	3.40411e-05	ARF1/CA1/JAK2/MIF/MTAP/PPIA/SOD2	7
BP	GO:0009411	response to UV	11/251	146/18862	4.19146e-06	6.13359e-05	3.41179e-05	AKT1/CASP3/CAT/CHEK1/EGFR/ELANE/MAPK8/MME/MMP3/MMP9/PARP1	11
BP	GO:0002064	epithelial cell development	13/251	207/18862	4.28557e-06	6.24991e-05	3.47649e-05	AKR1B1/AR/CDK6/EPHA2/ESR1/GSK3B/MET/PDE4D/PDPK1/PGR/RHEB/SRC/TYMS	13
BP	GO:0002688	regulation of leukocyte chemotaxis	10/251	119/18862	4.34792e-06	6.29785e-05	3.50316e-05	ADAM17/BST1/CCL5/DPP4/F7/MAPK1/MIF/PGF/PTK2/RAC2	10
BP	GO:0120254	olefinic compound metabolic process	10/251	119/18862	4.34792e-06	6.29785e-05	3.50316e-05	AKR1C1/AKR1C2/AKR1C3/CBR1/CYP2C9/EPHX2/GSTA1/GSTP1/HSD17B1/PLA2G10	10
BP	GO:0042632	cholesterol homeostasis	9/251	94/18862	4.50662e-06	6.50568e-05	3.61876e-05	AKR1C1/APOA2/CES1/EPHX2/FABP3/FABP4/NR1H2/NR1H3/PLA2G10	9
BP	GO:0070663	regulation of leukocyte proliferation	14/251	241/18862	4.54066e-06	6.53273e-05	3.63381e-05	BST1/CASP3/CCL5/GSTP1/IGF1/JAK3/LGALS3/MAPK1/MIF/PNP/PTK2/RAC2/SYK/TGFBR2	14
BP	GO:0001959	regulation of cytokine-mediated signaling pathway	12/251	177/18862	4.59926e-06	6.59484e-05	3.66836e-05	ADAM17/CCL5/GSTP1/JAK2/MMP12/NR1H2/NR1H3/PPARG/PTPN1/PTPN11/STAT1/SYK	12
BP	GO:0097530	granulocyte migration	11/251	148/18862	4.78134e-06	6.833e-05	3.80083e-05	BST1/CCL5/DPP4/LGALS3/MAPK1/PDE4B/PIK3CG/PPIA/PTK2/RAC2/SYK	11
BP	GO:0055092	sterol homeostasis	9/251	95/18862	4.92113e-06	7.00933e-05	3.89891e-05	AKR1C1/APOA2/CES1/EPHX2/FABP3/FABP4/NR1H2/NR1H3/PLA2G10	9
BP	GO:0046395	carboxylic acid catabolic process	14/251	243/18862	4.99514e-06	7.09111e-05	3.94441e-05	AGXT/AHCY/AKT1/CBS/CRAT/HADH/NOS2/NOS3/OAT/PAH/PPARA/PPARD/SHMT1/SORD	14
BP	GO:1904031	positive regulation of cyclin-dependent protein kinase activity	6/251	34/18862	5.14725e-06	7.28285e-05	4.05106e-05	ADAM17/AKT1/CCNT1/CDK5R1/EGFR/SRC	6
BP	GO:0060444	branching involved in mammary gland duct morphogenesis	5/251	20/18862	5.2799e-06	7.44587e-05	4.14174e-05	AR/EPHA2/ESR1/PGR/SRC	5
BP	GO:0048010	vascular endothelial growth factor receptor signaling pathway	9/251	96/18862	5.36791e-06	7.54509e-05	4.19693e-05	HSP90AA1/KDR/MAPK14/MAPKAPK2/PGF/PTK2/PTPN1/RHOA/SRC	9
BP	GO:0015908	fatty acid transport	11/251	150/18862	5.44252e-06	7.62055e-05	4.23891e-05	ACE/AKT1/FABP3/FABP4/FABP5/PLA2G10/PLA2G2A/PPARA/PPARD/PPARG/SYK	11
BP	GO:0071827	plasma lipoprotein particle organization	7/251	52/18862	5.45726e-06	7.62055e-05	4.23891e-05	ALB/APOA2/ARF1/NR1H2/PLA2G10/PLA2G2A/PRKACA	7
BP	GO:0007623	circadian rhythm	13/251	212/18862	5.56264e-06	7.7424e-05	4.30669e-05	AHCY/EGFR/F7/GSK3B/IMPDH2/MAPK10/MAPK8/NOS2/NR1H3/PPARA/PPARG/TPH1/TYMS	13
BP	GO:0006809	nitric oxide biosynthetic process	8/251	73/18862	5.6063e-06	7.77784e-05	4.3264e-05	AKT1/HSP90AA1/INSR/JAK2/MMP8/NOS2/NOS3/NQO1	8
BP	GO:0035821	modulation of process of other organism	10/251	123/18862	5.85234e-06	8.06679e-05	4.48713e-05	APCS/CCL5/CCNT1/HSPA8/INSR/LTF/NOS2/RXRA/SYK/TYMS	10
BP	GO:1903409	reactive oxygen species biosynthetic process	10/251	123/18862	5.85234e-06	8.06679e-05	4.48713e-05	AKT1/HSP90AA1/INSR/JAK2/MMP8/NOS2/NOS3/NQO1/PPARA/SOD2	10
BP	GO:0030647	aminoglycoside antibiotic metabolic process	4/251	10/18862	6.03741e-06	8.29513e-05	4.61414e-05	AKR1B1/AKR1C1/AKR1C2/AKR1C3	4
BP	GO:0045787	positive regulation of cell cycle	18/251	395/18862	6.22545e-06	8.52608e-05	4.7426e-05	ADAM17/AKT1/CCNT1/CDK2/CDK5R1/CHEK1/EGFR/FAP/FGFR2/IGF1/INSR/MDM2/MIF/PRKACA/PTPN11/RAB11A/RHOA/SRC	18
BP	GO:0019217	regulation of fatty acid metabolic process	9/251	98/18862	6.36662e-06	8.66821e-05	4.82166e-05	AKT1/FABP3/FABP5/NR1H2/NR1H3/PDK2/PPARA/PPARD/PPARG	9
BP	GO:0051098	regulation of binding	17/251	357/18862	6.36981e-06	8.66821e-05	4.82166e-05	ACE/AKT1/FKBP1A/GSK3B/IGF1/JAK2/MAPK8/MET/MMP8/MMP9/PARP1/PLK1/PPARA/PPARG/PRKACA/SRC/TGFBR1	17
BP	GO:0070371	ERK1 and ERK2 cascade	16/251	320/18862	6.50332e-06	8.8218e-05	4.9071e-05	CCL5/DUSP6/EGFR/EPHA2/FGFR2/GSTP1/IGF1/KDR/MAPK1/MIF/NQO2/PLA2G2A/PTPN1/PTPN11/SRC/SYK	16
BP	GO:0071241	cellular response to inorganic substance	13/251	216/18862	6.81549e-06	9.21092e-05	5.12354e-05	AKR1C3/AKT1/BACE1/CCNA2/CDK2/EGFR/FABP4/MAPK1/MAPK8/MMP3/MMP9/NQO1/PARP1	13
BP	GO:0016137	glycoside metabolic process	5/251	21/18862	6.85484e-06	9.21092e-05	5.12354e-05	AKR1B1/AKR1C1/AKR1C2/AKR1C3/GBA	5
BP	GO:0038083	peptidyl-tyrosine autophosphorylation	5/251	21/18862	6.85484e-06	9.21092e-05	5.12354e-05	ACE/EGFR/IGF1R/ITK/KDR	5
BP	GO:2001236	regulation of extrinsic apoptotic signaling pathway	11/251	154/18862	7.00805e-06	9.38727e-05	5.22164e-05	AKT1/AR/CTNNA1/FGFR1/GSK3B/GSTP1/IGF1/LGALS3/NOS3/SRC/TGFBR1	11
BP	GO:0010565	regulation of cellular ketone metabolic process	12/251	185/18862	7.23944e-06	9.66691e-05	5.37719e-05	AKR1C3/AKT1/CES1/FABP3/FABP5/NQO1/NR1H2/NR1H3/PDK2/PPARA/PPARD/PPARG	12
BP	GO:0001763	morphogenesis of a branching structure	12/251	186/18862	7.64865e-06	0.000101815	5.66344e-05	AR/BMP7/EPHA2/ESR1/FGF1/FGFR2/KDR/MET/PGR/SRC/TGFBR2/TGM2	12
BP	GO:0000079	regulation of cyclin-dependent protein serine/threonine kinase activity	9/251	101/18862	8.16142e-06	0.000108304	6.02435e-05	ADAM17/AKT1/CASP3/CCNA2/CCNT1/CDK5R1/EGFR/PLK1/SRC	9
BP	GO:0046209	nitric oxide metabolic process	8/251	77/18862	8.38348e-06	0.000110796	6.163e-05	AKT1/HSP90AA1/INSR/JAK2/MMP8/NOS2/NOS3/NQO1	8
BP	GO:0051090	regulation of DNA-binding transcription factor activity	19/251	444/18862	8.41579e-06	0.000110796	6.163e-05	AKT1/AR/BMP7/CAT/ESR1/ESR2/HCK/JAK2/KIT/LTF/MAPK1/MAPK10/MAPK14/MAPK8/PIM1/PLA2G10/PPARG/PPIA/SYK	19
BP	GO:0030168	platelet activation	11/251	157/18862	8.42704e-06	0.000110796	6.163e-05	F2/LCK/MAPK1/NOS3/PDPK1/PIK3CG/PPIA/PTPN11/SELP/SRC/SYK	11
BP	GO:0060541	respiratory system development	12/251	188/18862	8.52838e-06	0.000111785	6.21798e-05	EGFR/FGF1/FGFR2/HSD11B1/MAPK1/MME/MMP12/PGR/RBP4/TGFBR2/THRA/THRB	12
BP	GO:0009743	response to carbohydrate	13/251	221/18862	8.72763e-06	0.000114046	6.34379e-05	APOA2/CASP3/CAT/CMA1/GSTP1/IGF1R/KIF5B/NQO1/PKLR/PPARD/PRKACA/SOD2/TGFBR2	13
BP	GO:0050714	positive regulation of protein secretion	10/251	129/18862	8.94776e-06	0.000116022	6.4537e-05	ANG/ARF1/EGFR/IGF1/JAK2/KIF5B/NR1H2/PPARD/PPIA/RBP4	10
BP	GO:0060759	regulation of response to cytokine stimulus	12/251	189/18862	9.00061e-06	0.000116022	6.4537e-05	ADAM17/CCL5/GSTP1/JAK2/MMP12/NR1H2/NR1H3/PPARG/PTPN1/PTPN11/STAT1/SYK	12
BP	GO:0009161	ribonucleoside monophosphate metabolic process	7/251	56/18862	9.04176e-06	0.000116022	6.4537e-05	ADK/APRT/DHODH/IMPDH1/IMPDH2/UCK2/UMPS	7
BP	GO:0010883	regulation of lipid storage	7/251	56/18862	9.04176e-06	0.000116022	6.4537e-05	CES1/NR1H2/NR1H3/PLA2G10/PPARA/PPARD/PPARG	7
BP	GO:0046456	icosanoid biosynthetic process	7/251	56/18862	9.04176e-06	0.000116022	6.4537e-05	AKR1C3/CBR1/CYP2C9/FABP5/LTA4H/MIF/SYK	7
BP	GO:0071825	protein-lipid complex subunit organization	7/251	56/18862	9.04176e-06	0.000116022	6.4537e-05	ALB/APOA2/ARF1/NR1H2/PLA2G10/PLA2G2A/PRKACA	7
BP	GO:0009306	protein secretion	17/251	367/18862	9.15052e-06	0.000117066	6.51178e-05	ANG/ARF1/CCL5/DPP4/EGFR/HADH/HMGCR/IGF1/JAK2/KIF5B/NOS2/NR1H2/NR1H3/PPARD/PPIA/PTPN11/RBP4	17
BP	GO:2001057	reactive nitrogen species metabolic process	8/251	78/18862	9.23537e-06	0.000117799	6.55254e-05	AKT1/HSP90AA1/INSR/JAK2/MMP8/NOS2/NOS3/NQO1	8
BP	GO:0008655	pyrimidine-containing compound salvage	4/251	11/18862	9.38819e-06	0.000119038	6.62143e-05	CDA/DCK/TYMP/UCK2	4
BP	GO:0043097	pyrimidine nucleoside salvage	4/251	11/18862	9.38819e-06	0.000119038	6.62143e-05	CDA/DCK/TYMP/UCK2	4
BP	GO:0035592	establishment of protein localization to extracellular region	17/251	368/18862	9.48107e-06	0.00011986	6.66716e-05	ANG/ARF1/CCL5/DPP4/EGFR/HADH/HMGCR/IGF1/JAK2/KIF5B/NOS2/NR1H2/NR1H3/PPARD/PPIA/PTPN11/RBP4	17
BP	GO:1900180	regulation of protein localization to nucleus	10/251	130/18862	9.58157e-06	0.000120456	6.70034e-05	AKT1/CTNNA1/F2/GSK3B/JAK2/MAPK1/MAPK14/PARP1/PLK1/SRC	10
BP	GO:0030593	neutrophil chemotaxis	9/251	103/18862	9.58464e-06	0.000120456	6.70034e-05	BST1/CCL5/DPP4/LGALS3/PDE4B/PIK3CG/PPIA/RAC2/SYK	9
BP	GO:1901605	alpha-amino acid metabolic process	12/251	191/18862	1.00143e-05	0.000125487	6.98017e-05	AGXT/AHCY/CBS/DHFR/MTAP/MTHFD1/NOS2/NOS3/OAT/PAH/PSPH/SHMT1	12
BP	GO:0072330	monocarboxylic acid biosynthetic process	13/251	224/18862	1.00893e-05	0.000125526	6.98232e-05	AGXT/AKR1C3/CBR1/CES1/CYP2C9/EPHX2/FABP5/GSTP1/LTA4H/MIF/NR1H2/NR1H3/PKLR	13
BP	GO:0071276	cellular response to cadmium ion	6/251	38/18862	1.01055e-05	0.000125526	6.98232e-05	AKR1C3/AKT1/EGFR/MAPK1/MAPK8/MMP9	6
BP	GO:0097242	amyloid-beta clearance	6/251	38/18862	1.01055e-05	0.000125526	6.98232e-05	HMGCR/IGF1R/INSR/MME/RAB11A/RAB5A	6
BP	GO:0051348	negative regulation of transferase activity	15/251	296/18862	1.08223e-05	0.00013404	7.45594e-05	AKT1/BMP7/CASP3/DUSP6/FABP4/GBA/GSK3B/GSTP1/IGF1R/PDPK1/PLK1/PPARG/PPIA/PTPN1/SRC	15
BP	GO:0006165	nucleoside diphosphate phosphorylation	10/251	132/18862	1.09663e-05	0.00013504	7.51155e-05	ALDOA/DTYMK/GALK1/GPI/HK1/IGF1/INSR/PKLR/PPARA/TPI1	10
BP	GO:0010595	positive regulation of endothelial cell migration	10/251	132/18862	1.09663e-05	0.00013504	7.51155e-05	ADAM17/AKT1/FGF1/FGFR1/GPI/KDR/MET/NOS3/PDPK1/PIK3CG	10
BP	GO:0009127	purine nucleoside monophosphate biosynthetic process	5/251	23/18862	1.10911e-05	0.000135795	7.55353e-05	ADK/APRT/DCK/IMPDH1/IMPDH2	5
BP	GO:0019430	removal of superoxide radicals	5/251	23/18862	1.10911e-05	0.000135795	7.55353e-05	BMP7/DHFR/NOS3/NQO1/SOD2	5
BP	GO:0050731	positive regulation of peptidyl-tyrosine phosphorylation	12/251	193/18862	1.11266e-05	0.00013584	7.55606e-05	ACE/ADAM17/CCL5/IGF1/JAK2/KIT/MIF/PTPN1/PTPN11/SRC/SYK/TNK2	12
BP	GO:0019395	fatty acid oxidation	9/251	105/18862	1.12147e-05	0.000136138	7.57263e-05	ADH5/AKT1/CRAT/FABP3/HADH/MAPK14/PPARA/PPARD/PPARG	9
BP	GO:1904029	regulation of cyclin-dependent protein kinase activity	9/251	105/18862	1.12147e-05	0.000136138	7.57263e-05	ADAM17/AKT1/CASP3/CCNA2/CCNT1/CDK5R1/EGFR/PLK1/SRC	9
BP	GO:0051403	stress-activated MAPK cascade	14/251	261/18862	1.12899e-05	0.000136662	7.60178e-05	AKT1/BIRC7/EGFR/GSTP1/IGF1R/MAPK1/MAPK10/MAPK14/MAPK8/MAPKAPK2/MMP8/PPIA/PTPN1/SYK	14
BP	GO:0060038	cardiac muscle cell proliferation	7/251	58/18862	1.14603e-05	0.000138333	7.69471e-05	FGFR2/MAPK1/MAPK14/PIM1/RBP4/TGFBR1/TGFBR2	7
BP	GO:0002687	positive regulation of leukocyte migration	10/251	133/18862	1.1721e-05	0.000140186	7.79782e-05	ADAM17/CCL5/F7/LGALS3/MAPK1/PGF/PTK2/RAC2/RHOA/SELP	10
BP	GO:0046939	nucleotide phosphorylation	10/251	133/18862	1.1721e-05	0.000140186	7.79782e-05	ALDOA/DTYMK/GALK1/GPI/HK1/IGF1/INSR/PKLR/PPARA/TPI1	10
BP	GO:0007548	sex differentiation	14/251	262/18862	1.17878e-05	0.000140186	7.79782e-05	AKR1C3/ANG/AR/CASP3/CTNNA1/CYP19A1/ESR1/KIT/PGR/PTPN11/RBP4/REN/SRC/TGFBR1	14
BP	GO:0050730	regulation of peptidyl-tyrosine phosphorylation	14/251	262/18862	1.17878e-05	0.000140186	7.79782e-05	ACE/ADAM17/BST1/CCL5/EGFR/IGF1/JAK2/KIT/MIF/PTPN1/PTPN11/SRC/SYK/TNK2	14
BP	GO:0002066	columnar/cuboidal epithelial cell development	6/251	39/18862	1.18107e-05	0.000140186	7.79782e-05	CDK6/GSK3B/PDPK1/RHEB/SRC/TYMS	6
BP	GO:0060416	response to growth hormone	6/251	39/18862	1.18107e-05	0.000140186	7.79782e-05	AKT1/F7/JAK2/JAK3/PTK2/PTPN1	6
BP	GO:0071692	protein localization to extracellular region	17/251	375/18862	1.21105e-05	0.000143346	7.97359e-05	ANG/ARF1/CCL5/DPP4/EGFR/HADH/HMGCR/IGF1/JAK2/KIF5B/NOS2/NR1H2/NR1H3/PPARD/PPIA/PTPN11/RBP4	17
BP	GO:0034284	response to monosaccharide	12/251	196/18862	1.29978e-05	0.000153424	8.53418e-05	APOA2/CASP3/CAT/CMA1/GSTP1/IGF1R/KIF5B/PKLR/PPARD/PRKACA/SOD2/TGFBR2	12
BP	GO:0051402	neuron apoptotic process	13/251	230/18862	1.33849e-05	0.000157126	8.74006e-05	BACE1/CASP3/CDK5R1/GBA/JAK2/NMNAT1/NQO1/NQO2/PARP1/PDPK1/SOD2/THRB/XIAP	13
BP	GO:2000116	regulation of cysteine-type endopeptidase activity	13/251	230/18862	1.33849e-05	0.000157126	8.74006e-05	AKT1/CSNK2A1/CTSD/DAPK1/JAK2/LCK/LTF/MMP9/PPARG/PRDX5/SRC/SYK/XIAP	13
BP	GO:0016125	sterol metabolic process	11/251	165/18862	1.34993e-05	0.000158034	8.79058e-05	APOA2/CAT/CES1/CYP19A1/CYP2C9/EPHX2/FGF1/GBA/HMGCR/PPARD/RXRA	11
BP	GO:1901214	regulation of neuron death	15/251	302/18862	1.3725e-05	0.000160237	8.91315e-05	AKT1/BACE1/CASP3/CCL5/CDK5R1/GBA/GSK3B/JAK2/NMNAT1/NQO1/NQO2/PARP1/PDPK1/PPARA/SOD2	15
BP	GO:0006069	ethanol oxidation	4/251	12/18862	1.39351e-05	0.000161368	8.97605e-05	ADH1B/ADH1C/ADH5/ALDH2	4
BP	GO:0009265	2'-deoxyribonucleotide biosynthetic process	4/251	12/18862	1.39351e-05	0.000161368	8.97605e-05	ADK/DCK/DTYMK/TYMS	4
BP	GO:0046385	deoxyribose phosphate biosynthetic process	4/251	12/18862	1.39351e-05	0.000161368	8.97605e-05	ADK/DCK/DTYMK/TYMS	4
BP	GO:0006641	triglyceride metabolic process	9/251	108/18862	1.4101e-05	0.000162848	9.05836e-05	APOA2/CAT/FABP3/FABP4/FABP5/NR1H2/NR1H3/PIK3CG/PTPN11	9
BP	GO:0006638	neutral lipid metabolic process	10/251	136/18862	1.42603e-05	0.000163802	9.11142e-05	ANG/APOA2/CAT/FABP3/FABP4/FABP5/NR1H2/NR1H3/PIK3CG/PTPN11	10
BP	GO:0006639	acylglycerol metabolic process	10/251	136/18862	1.42603e-05	0.000163802	9.11142e-05	ANG/APOA2/CAT/FABP3/FABP4/FABP5/NR1H2/NR1H3/PIK3CG/PTPN11	10
BP	GO:0002831	regulation of response to biotic stimulus	18/251	420/18862	1.43188e-05	0.000164033	9.12426e-05	CCL5/HCK/HSP90AA1/ICAM2/JAK2/LTF/MMP12/NR1H2/NR1H3/PDPK1/PPARG/PRKACA/PTPN1/PTPN11/SRC/STAT1/SYK/XIAP	18
BP	GO:1903078	positive regulation of protein localization to plasma membrane	7/251	60/18862	1.43914e-05	0.000164423	9.146e-05	AKT1/EGFR/EPHA2/KIF5B/LGALS3/PDPK1/RAB11A	7
BP	GO:1900407	regulation of cellular response to oxidative stress	8/251	84/18862	1.60332e-05	0.000181803	0.000101127	AKT1/BMP7/DHFR/MET/MMP3/PARP1/PPIA/SOD2	8
BP	GO:0048645	animal organ formation	7/251	61/18862	1.60743e-05	0.000181803	0.000101127	AR/BMP7/FGF1/FGFR2/MAPK1/PIM1/TGFBR2	7
BP	GO:1903961	positive regulation of anion transmembrane transport	7/251	61/18862	1.60743e-05	0.000181803	0.000101127	ACE2/AKT1/CA2/IGF1/INSR/MAPK14/PTPN11	7
BP	GO:0002697	regulation of immune effector process	19/251	465/18862	1.60827e-05	0.000181803	0.000101127	APOA2/AZGP1/C1R/C1S/C8G/CFB/F2/GPI/HK1/HSP90AA1/JAK3/LGALS3/MMP12/NOS2/PDPK1/RAC2/RBP4/STAT1/SYK	19
BP	GO:0034440	lipid oxidation	9/251	110/18862	1.63583e-05	0.00018443	0.000102589	ADH5/AKT1/CRAT/FABP3/HADH/MAPK14/PPARA/PPARD/PPARG	9
BP	GO:0030258	lipid modification	14/251	270/18862	1.65224e-05	0.00018579	0.000103345	ABO/ADH5/AKT1/APOA2/CRAT/EPHX2/FABP3/GBA/HADH/MAPK14/PIK3CG/PPARA/PPARD/PPARG	14
BP	GO:0060249	anatomical structure homeostasis	19/251	466/18862	1.65693e-05	0.000185828	0.000103366	AKR1B1/ALB/ALDOA/AZGP1/CA2/EGFR/HDAC8/HSP90AA1/LTF/LYZ/MAPK1/NCS1/NOS3/PARP1/PTPN11/RAC2/RBP4/SRC/SYK	19
BP	GO:0019932	second-messenger-mediated signaling	15/251	307/18862	1.66511e-05	0.000186256	0.000103605	BST1/EGFR/GSK3B/IGF1/KDR/NOS2/NOS3/PDE3B/PDE4D/PDK2/PDPK1/PRKACA/SELE/SELP/SYK	15
BP	GO:0031668	cellular response to extracellular stimulus	13/251	235/18862	1.68193e-05	0.000187647	0.000104378	AKR1C3/ALB/CBS/GBA/GSTP1/HSPA8/MAPK1/MAPK8/PDK2/PIM1/PPARA/PPARG/VDR	13
BP	GO:0060330	regulation of response to interferon-gamma	5/251	25/18862	1.71355e-05	0.000189199	0.000105241	JAK2/NR1H2/NR1H3/PPARG/STAT1	5
BP	GO:0060334	regulation of interferon-gamma-mediated signaling pathway	5/251	25/18862	1.71355e-05	0.000189199	0.000105241	JAK2/NR1H2/NR1H3/PPARG/STAT1	5
BP	GO:0071450	cellular response to oxygen radical	5/251	25/18862	1.71355e-05	0.000189199	0.000105241	BMP7/DHFR/NOS3/NQO1/SOD2	5
BP	GO:0071451	cellular response to superoxide	5/251	25/18862	1.71355e-05	0.000189199	0.000105241	BMP7/DHFR/NOS3/NQO1/SOD2	5
BP	GO:0050921	positive regulation of chemotaxis	10/251	139/18862	1.72596e-05	0.000190078	0.00010573	ADAM17/CCL5/F7/FGFR1/KDR/MAPK1/MET/PGF/PTK2/RAC2	10
BP	GO:0050829	defense response to Gram-negative bacterium	8/251	85/18862	1.74979e-05	0.000191714	0.00010664	CTSG/ELANE/F2/LTF/LYZ/NOS2/RNASE3/SELP	8
BP	GO:1900182	positive regulation of protein localization to nucleus	8/251	85/18862	1.74979e-05	0.000191714	0.00010664	AKT1/F2/JAK2/MAPK1/MAPK14/PARP1/PLK1/SRC	8
BP	GO:0046660	female sex differentiation	9/251	111/18862	1.75978e-05	0.000192315	0.000106975	ANG/CASP3/CTNNA1/CYP19A1/ESR1/KIT/PGR/RBP4/SRC	9
BP	GO:0060562	epithelial tube morphogenesis	15/251	309/18862	1.79682e-05	0.000195862	0.000108948	AR/BMP7/CASP3/EPHA2/ESR1/FGF1/FGFR2/KDR/MET/MTHFD1/PGR/PRKACA/RHOA/SRC/TGFBR2	15
BP	GO:0016049	cell growth	19/251	470/18862	1.86503e-05	0.00020278	0.000112796	ADAM17/AKT1/CDA/CDK5R1/CSNK2A1/EGFR/ESR2/F2/GSK3B/HSP90AA1/IGF1/PAK6/PPARA/PPARD/PPARG/RAB11A/RTN4R/TGFBR1/TGFBR2	19
BP	GO:0048013	ephrin receptor signaling pathway	8/251	86/18862	1.90734e-05	0.000206854	0.000115062	CDK5R1/EPHA2/EPHB4/MMP9/PTK2/PTPN11/RHOA/SRC	8
BP	GO:0010745	negative regulation of macrophage derived foam cell differentiation	4/251	13/18862	1.99183e-05	0.000215471	0.000119855	NR1H2/NR1H3/PPARA/PPARG	4
BP	GO:0034504	protein localization to nucleus	14/251	275/18862	2.02702e-05	0.000218723	0.000121664	AKT1/BMP7/CTNNA1/F2/GSK3B/JAK2/MAPK1/MAPK14/MDM2/MMP12/PARP1/PLK1/SRC/SYK	14
BP	GO:0043281	regulation of cysteine-type endopeptidase activity involved in apoptotic process	12/251	205/18862	2.0361e-05	0.00021915	0.000121901	AKT1/CSNK2A1/CTSD/DAPK1/JAK2/LCK/MMP9/PPARG/PRDX5/SRC/SYK/XIAP	12
BP	GO:0006734	NADH metabolic process	6/251	43/18862	2.11088e-05	0.000225495	0.000125431	ALDOA/GPI/HK1/NQO1/PKLR/TPI1	6
BP	GO:0009069	serine family amino acid metabolic process	6/251	43/18862	2.11088e-05	0.000225495	0.000125431	AGXT/CBS/DHFR/MTHFD1/PSPH/SHMT1	6
BP	GO:0045454	cell redox homeostasis	6/251	43/18862	2.11088e-05	0.000225495	0.000125431	GSR/NOS2/NOS3/NQO1/PRDX5/RAC2	6
BP	GO:0030100	regulation of endocytosis	12/251	206/18862	2.1369e-05	0.000227706	0.00012666	ARF1/INSR/LGALS3/NR1H2/NR1H3/PPARG/PTPN1/RAB5A/SELE/SRC/SYK/TNK2	12
BP	GO:0023061	signal release	19/251	475/18862	2.15794e-05	0.000229375	0.000127589	BACE1/CCL5/CYP19A1/DPP4/EGFR/GSK3B/HADH/HSPA8/JAK2/KIF5B/NCS1/NOS2/PLA2G10/PPARD/PTPN11/RAB5A/RBP4/REN/SYK	19
BP	GO:0006096	glycolytic process	9/251	114/18862	2.18067e-05	0.000231216	0.000128613	ALDOA/GALK1/GPI/HK1/IGF1/INSR/PKLR/PPARA/TPI1	9
BP	GO:0030198	extracellular matrix organization	17/251	393/18862	2.21015e-05	0.000233761	0.000130029	CMA1/CTSG/CTSK/DPP4/ELANE/FAP/ICAM2/KDR/MMP12/MMP13/MMP3/MMP7/MMP8/MMP9/PLG/TGFBR1/TTR	17
BP	GO:0034764	positive regulation of transmembrane transport	12/251	207/18862	2.24203e-05	0.000235966	0.000131255	ACE2/AKT1/ARF1/CA2/F2/GLRX/IGF1/INSR/KIF5B/MAPK14/PDPK1/PTPN11	12
BP	GO:0034767	positive regulation of ion transmembrane transport	12/251	207/18862	2.24203e-05	0.000235966	0.000131255	ACE2/AKT1/ARF1/CA2/F2/GLRX/IGF1/INSR/KIF5B/MAPK14/PDPK1/PTPN11	12
BP	GO:1901606	alpha-amino acid catabolic process	8/251	88/18862	2.25835e-05	0.000237099	0.000131885	AGXT/AHCY/CBS/NOS2/NOS3/OAT/PAH/SHMT1	8
BP	GO:0043062	extracellular structure organization	17/251	394/18862	2.2827e-05	0.000239068	0.000132981	CMA1/CTSG/CTSK/DPP4/ELANE/FAP/ICAM2/KDR/MMP12/MMP13/MMP3/MMP7/MMP8/MMP9/PLG/TGFBR1/TTR	17
BP	GO:0006757	ATP generation from ADP	9/251	115/18862	2.33872e-05	0.0002434	0.000135391	ALDOA/GALK1/GPI/HK1/IGF1/INSR/PKLR/PPARA/TPI1	9
BP	GO:0009152	purine ribonucleotide biosynthetic process	11/251	175/18862	2.34115e-05	0.0002434	0.000135391	ADK/ALDOA/APRT/IMPDH1/IMPDH2/PARP1/PDHB/PDK2/PKLR/PPARA/PPCDC	11
BP	GO:0048771	tissue remodeling	11/251	175/18862	2.34115e-05	0.0002434	0.000135391	ACE/CA2/EGFR/EPHA2/NOS3/PLG/RAC2/SRC/SYK/TGM2/TPH1	11
BP	GO:0045229	external encapsulating structure organization	17/251	396/18862	2.43419e-05	0.000252459	0.000140429	CMA1/CTSG/CTSK/DPP4/ELANE/FAP/ICAM2/KDR/MMP12/MMP13/MMP3/MMP7/MMP8/MMP9/PLG/TGFBR1/TTR	17
BP	GO:0032768	regulation of monooxygenase activity	7/251	65/18862	2.45178e-05	0.000253667	0.000141102	AKT1/DHFR/EGFR/HSP90AA1/NOS3/NPR3/VDR	7
BP	GO:0016051	carbohydrate biosynthetic process	12/251	209/18862	2.46588e-05	0.00025451	0.000141571	AKR1B1/AKT1/ALDOA/GPI/GSK3B/IGF1/INSR/PDK2/PPARA/RBP4/SORD/TPI1	12
BP	GO:0002262	myeloid cell homeostasis	10/251	145/18862	2.4914e-05	0.000255908	0.000142348	ADAM17/CASP3/CDK6/JAK2/JAK3/KIT/MAPK14/PDE4B/STAT1/THRA	10
BP	GO:0038127	ERBB signaling pathway	10/251	145/18862	2.4914e-05	0.000255908	0.000142348	ADAM17/AKT1/EGFR/HSP90AA1/MAPK1/MMP9/PDPK1/PTK2/PTPN11/SRC	10
BP	GO:0006735	NADH regeneration	5/251	27/18862	2.54772e-05	0.000259819	0.000144523	ALDOA/GPI/HK1/PKLR/TPI1	5
BP	GO:0061621	canonical glycolysis	5/251	27/18862	2.54772e-05	0.000259819	0.000144523	ALDOA/GPI/HK1/PKLR/TPI1	5
BP	GO:0061718	glucose catabolic process to pyruvate	5/251	27/18862	2.54772e-05	0.000259819	0.000144523	ALDOA/GPI/HK1/PKLR/TPI1	5
BP	GO:0046470	phosphatidylcholine metabolic process	8/251	90/18862	2.66198e-05	0.000270825	0.000150645	APOA2/CSNK2A1/FABP3/FABP5/NR1H2/NR1H3/PLA2G10/PLA2G2A	8
BP	GO:0001655	urogenital system development	15/251	320/18862	2.69988e-05	0.000274028	0.000152427	ACE/AKR1B1/AR/BMP7/CA2/CAT/ESR1/FGF1/FGFR2/MME/MMP9/RBP4/REN/STAT1/TGFBR1	15
BP	GO:0045600	positive regulation of fat cell differentiation	7/251	66/18862	2.71188e-05	0.000274594	0.000152742	AKT1/BMP7/MAPK14/PIM1/PPARD/PPARG/TPH1	7
BP	GO:0009130	pyrimidine nucleoside monophosphate biosynthetic process	4/251	14/18862	2.75945e-05	0.00027875	0.000155054	DHODH/TYMS/UCK2/UMPS	4
BP	GO:0008406	gonad development	12/251	212/18862	2.83811e-05	0.000285347	0.000158723	AKR1C3/ANG/AR/CASP3/CTNNA1/CYP19A1/ESR1/KIT/PGR/REN/SRC/TGFBR1	12
BP	GO:0050870	positive regulation of T cell activation	12/251	212/18862	2.83811e-05	0.000285347	0.000158723	AKT1/CCL5/DPP4/IGF1/JAK3/LCK/PDPK1/PNP/PTPN11/SRC/SYK/TGFBR2	12
BP	GO:0002790	peptide secretion	17/251	401/18862	2.85277e-05	0.000286147	0.000159168	ANG/ARF1/CCL5/DPP4/EGFR/HADH/HMGCR/IGF1/JAK2/KIF5B/NOS2/NR1H2/NR1H3/PPARD/PPIA/PTPN11/RBP4	17
BP	GO:0031349	positive regulation of defense response	16/251	361/18862	2.88319e-05	0.00028807	0.000160238	CCL5/EGFR/FABP4/HCK/HSP90AA1/ICAM2/JAK2/MMP12/MMP8/PDPK1/PIK3CG/PLA2G2A/PRKACA/SRC/SYK/TGM2	16
BP	GO:0019319	hexose biosynthetic process	8/251	91/18862	2.88542e-05	0.00028807	0.000160238	AKR1B1/ALDOA/GPI/PDK2/PPARA/RBP4/SORD/TPI1	8
BP	GO:0070665	positive regulation of leukocyte proliferation	10/251	148/18862	2.97261e-05	0.000296083	0.000164695	BST1/CCL5/IGF1/JAK3/MAPK1/MIF/PNP/PTK2/SYK/TGFBR2	10
BP	GO:0031640	killing of cells of other organism	7/251	67/18862	2.99427e-05	0.000296169	0.000164743	CTSG/ELANE/F2/LTF/LYZ/NOS2/SYK	7
BP	GO:0050918	positive chemotaxis	7/251	67/18862	2.99427e-05	0.000296169	0.000164743	CCL5/F7/KDR/LGALS3/MET/MIF/PGF	7
BP	GO:1904377	positive regulation of protein localization to cell periphery	7/251	67/18862	2.99427e-05	0.000296169	0.000164743	AKT1/EGFR/EPHA2/KIF5B/LGALS3/PDPK1/RAB11A	7
BP	GO:0000303	response to superoxide	5/251	28/18862	3.06806e-05	0.000302767	0.000168413	BMP7/DHFR/NOS3/NQO1/SOD2	5
BP	GO:1901655	cellular response to ketone	8/251	92/18862	3.12435e-05	0.000307612	0.000171108	AKR1B1/AKR1C2/AKR1C3/AKT1/AR/EGFR/PPARG/SRC	8
BP	GO:0070849	response to epidermal growth factor	6/251	46/18862	3.13688e-05	0.000308135	0.000171399	AKT1/EGFR/GSTP1/MAPK1/PDPK1/PTPN11	6
BP	GO:0008203	cholesterol metabolic process	10/251	149/18862	3.14976e-05	0.000308691	0.000171708	APOA2/CAT/CES1/CYP2C9/EPHX2/FGF1/GBA/HMGCR/PPARD/RXRA	10
BP	GO:0043254	regulation of protein-containing complex assembly	18/251	446/18862	3.17322e-05	0.000310278	0.000172591	ARF1/CDK5R1/ESR1/GBA/GSK3B/HCK/HSP90AA1/HSPA8/LGALS3/MET/MMP3/NR1H2/PARP1/PTPN11/SELP/SRC/SYK/THRA	18
BP	GO:0009145	purine nucleoside triphosphate biosynthetic process	7/251	68/18862	3.30041e-05	0.000321979	0.0001791	ADK/ALDOA/IMPDH1/IMPDH2/PARP1/PKLR/PPARA	7
BP	GO:0008585	female gonad development	8/251	93/18862	3.37961e-05	0.000328206	0.000182563	ANG/CASP3/CTNNA1/CYP19A1/ESR1/KIT/PGR/SRC	8
BP	GO:1902882	regulation of response to oxidative stress	8/251	93/18862	3.37961e-05	0.000328206	0.000182563	AKT1/BMP7/DHFR/MET/MMP3/PARP1/PPIA/SOD2	8
BP	GO:0050863	regulation of T cell activation	15/251	327/18862	3.46464e-05	0.000335701	0.000186732	AKT1/CASP3/CCL5/DPP4/IGF1/JAK3/LCK/LGALS3/PDPK1/PNP/PTPN11/RAC2/SRC/SYK/TGFBR2	15
BP	GO:1904375	regulation of protein localization to cell periphery	9/251	121/18862	3.50629e-05	0.000338968	0.00018855	AKT1/AR/EGFR/EPHA2/KIF5B/LGALS3/PDPK1/PLK1/RAB11A	9
BP	GO:0002793	positive regulation of peptide secretion	10/251	151/18862	3.5313e-05	0.000340615	0.000189466	ANG/ARF1/EGFR/IGF1/JAK2/KIF5B/NR1H2/PPARD/PPIA/RBP4	10
BP	GO:0042572	retinol metabolic process	6/251	47/18862	3.5562e-05	0.000342245	0.000190372	ADH1B/ADH1C/AKR1B1/AKR1C3/RBP4/TTR	6
BP	GO:0045137	development of primary sexual characteristics	12/251	217/18862	3.5675e-05	0.00034256	0.000190548	AKR1C3/ANG/AR/CASP3/CTNNA1/CYP19A1/ESR1/KIT/PGR/REN/SRC/TGFBR1	12
BP	GO:0000305	response to oxygen radical	5/251	29/18862	3.66719e-05	0.000351343	0.000195434	BMP7/DHFR/NOS3/NQO1/SOD2	5
BP	GO:0009263	deoxyribonucleotide biosynthetic process	4/251	15/18862	3.72361e-05	0.000354557	0.000197221	ADK/DCK/DTYMK/TYMS	4
BP	GO:0010810	regulation of cell-substrate adhesion	12/251	218/18862	3.73144e-05	0.000354557	0.000197221	BST1/CDK6/GSK3B/JAK2/KDR/MMP12/PLAU/PLG/PTK2/RAC2/RHOA/SRC	12
BP	GO:0071695	anatomical structure maturation	12/251	218/18862	3.73144e-05	0.000354557	0.000197221	AKR1B1/ANG/CDK5R1/GBA/IGF1/LTF/PGR/PPARG/PRKACA/REN/RHOA/TYMS	12
BP	GO:0031960	response to corticosteroid	10/251	152/18862	3.73645e-05	0.000354557	0.000197221	AGXT/AKR1C3/BCHE/CASP3/EGFR/GBA/GSTP1/PARP1/SRC/TYMS	10
BP	GO:0046031	ADP metabolic process	9/251	122/18862	3.74223e-05	0.000354557	0.000197221	ALDOA/GALK1/GPI/HK1/IGF1/INSR/PKLR/PPARA/TPI1	9
BP	GO:0031334	positive regulation of protein-containing complex assembly	13/251	254/18862	3.79454e-05	0.000358718	0.000199536	ARF1/CDK5R1/ESR1/GSK3B/HCK/HSP90AA1/LGALS3/MET/MMP3/NR1H2/PARP1/SRC/SYK	13
BP	GO:2001243	negative regulation of intrinsic apoptotic signaling pathway	8/251	95/18862	3.94264e-05	0.000371896	0.000206866	AKT1/MDM2/MIF/MMP9/PPIA/PTPN1/SOD2/SRC	8
BP	GO:1990266	neutrophil migration	9/251	123/18862	3.99146e-05	0.000375672	0.000208967	BST1/CCL5/DPP4/LGALS3/PDE4B/PIK3CG/PPIA/RAC2/SYK	9
BP	GO:0050867	positive regulation of cell activation	17/251	412/18862	4.006e-05	0.000376212	0.000209267	AKT1/BST1/CCL5/DPP4/IGF1/JAK2/JAK3/LCK/MIF/MMP8/PDPK1/PNP/PTPN11/SELP/SRC/SYK/TGFBR2	17
BP	GO:0006221	pyrimidine nucleotide biosynthetic process	5/251	30/18862	4.35311e-05	0.000407913	0.0002269	DHODH/DTYMK/TYMS/UCK2/UMPS	5
BP	GO:0050818	regulation of coagulation	7/251	71/18862	4.37684e-05	0.00040924	0.000227638	ANXA5/F2/F7/FAP/NOS3/PLAU/PLG	7
BP	GO:0032369	negative regulation of lipid transport	6/251	49/18862	4.5296e-05	0.000421006	0.000234183	AKT1/APOA2/NR1H2/NR1H3/PLA2G10/PTPN11	6
BP	GO:0071622	regulation of granulocyte chemotaxis	6/251	49/18862	4.5296e-05	0.000421006	0.000234183	BST1/CCL5/DPP4/MAPK1/PTK2/RAC2	6
BP	GO:0001952	regulation of cell-matrix adhesion	9/251	125/18862	4.53224e-05	0.000421006	0.000234183	BST1/CDK6/GSK3B/KDR/MMP12/PLAU/PTK2/RHOA/SRC	9
BP	GO:0046364	monosaccharide biosynthetic process	8/251	97/18862	4.58191e-05	0.000422862	0.000235216	AKR1B1/ALDOA/GPI/PDK2/PPARA/RBP4/SORD/TPI1	8
BP	GO:0046545	development of primary female sexual characteristics	8/251	97/18862	4.58191e-05	0.000422862	0.000235216	ANG/CASP3/CTNNA1/CYP19A1/ESR1/KIT/PGR/SRC	8
BP	GO:0120162	positive regulation of cold-induced thermogenesis	8/251	97/18862	4.58191e-05	0.000422862	0.000235216	FABP4/FABP5/HADH/IGF1R/JAK2/LCN2/SYK/THRA	8
BP	GO:0009132	nucleoside diphosphate metabolic process	10/251	156/18862	4.66217e-05	0.000429342	0.00023882	ALDOA/DTYMK/GALK1/GPI/HK1/IGF1/INSR/PKLR/PPARA/TPI1	10
BP	GO:0001894	tissue homeostasis	13/251	260/18862	4.82627e-05	0.000443498	0.000246694	AKR1B1/ALB/AZGP1/CA2/EGFR/LTF/LYZ/NOS3/PTPN11/RAC2/RBP4/SRC/SYK	13
BP	GO:0051817	modulation of process of other organism involved in symbiotic interaction	8/251	98/18862	4.9326e-05	0.000452296	0.000251588	APCS/CCL5/CCNT1/HSPA8/INSR/LTF/RXRA/TYMS	8
BP	GO:1905477	positive regulation of protein localization to membrane	9/251	127/18862	5.13365e-05	0.000469724	0.000261282	AKT1/CDK5R1/EGFR/EPHA2/KIF5B/LGALS3/MAPK8/PDPK1/RAB11A	9
BP	GO:1902652	secondary alcohol metabolic process	10/251	158/18862	5.19407e-05	0.000474237	0.000263793	APOA2/CAT/CES1/CYP2C9/EPHX2/FGF1/GBA/HMGCR/PPARD/RXRA	10
BP	GO:0001935	endothelial cell proliferation	11/251	191/18862	5.2284e-05	0.000474628	0.00026401	ADAM17/AKT1/ANG/EPHA2/FGFR1/KDR/PDPK1/PGF/PPARG/STAT1/TGFBR1	11
BP	GO:0009166	nucleotide catabolic process	7/251	73/18862	5.24279e-05	0.000474628	0.00026401	FHIT/HINT1/PDE4B/PDE4D/PDE5A/PNP/TYMP	7
BP	GO:0009201	ribonucleoside triphosphate biosynthetic process	7/251	73/18862	5.24279e-05	0.000474628	0.00026401	ALDOA/IMPDH1/IMPDH2/PARP1/PKLR/PPARA/UCK2	7
BP	GO:0031100	animal organ regeneration	7/251	73/18862	5.24279e-05	0.000474628	0.00026401	CCNA2/EGFR/F7/GSTP1/PPARG/TGFBR2/TYMS	7
BP	GO:0070372	regulation of ERK1 and ERK2 cascade	14/251	301/18862	5.44805e-05	0.000492094	0.000273726	CCL5/DUSP6/EGFR/EPHA2/FGFR2/GSTP1/KDR/MIF/NQO2/PLA2G2A/PTPN1/PTPN11/SRC/SYK	14
BP	GO:0002576	platelet degranulation	9/251	128/18862	5.45876e-05	0.000492094	0.000273726	ALB/ALDOA/ANXA5/CFD/IGF1/PLG/SELP/SERPINA1/SYK	9
BP	GO:1903076	regulation of protein localization to plasma membrane	8/251	100/18862	5.70132e-05	0.000512174	0.000284895	AKT1/AR/EGFR/EPHA2/KIF5B/LGALS3/PDPK1/RAB11A	8
BP	GO:0072523	purine-containing compound catabolic process	6/251	51/18862	5.70548e-05	0.000512174	0.000284895	AHCY/HINT1/PDE4B/PDE4D/PDE5A/PNP	6
BP	GO:2001242	regulation of intrinsic apoptotic signaling pathway	10/251	160/18862	5.77686e-05	0.000517495	0.000287855	AKT1/LCK/MDM2/MIF/MMP9/PARP1/PPIA/PTPN1/SOD2/SRC	10
BP	GO:0006766	vitamin metabolic process	9/251	130/18862	6.16127e-05	0.000550777	0.000306368	ACP3/AKR1C3/CBR1/DHFR/GC/MTHFD1/PPARD/SHMT1/VDR	9
BP	GO:0050819	negative regulation of coagulation	6/251	52/18862	6.37849e-05	0.000567818	0.000315847	ANXA5/F2/FAP/NOS3/PLAU/PLG	6
BP	GO:0050999	regulation of nitric-oxide synthase activity	6/251	52/18862	6.37849e-05	0.000567818	0.000315847	AKT1/DHFR/EGFR/HSP90AA1/NOS3/NPR3	6
BP	GO:0055088	lipid homeostasis	10/251	162/18862	6.41443e-05	0.00056983	0.000316966	AKR1C1/APOA2/CES1/EPHX2/FABP3/FABP4/NR1H2/NR1H3/PLA2G10/PPARG	10
BP	GO:0009410	response to xenobiotic stimulus	9/251	131/18862	6.54015e-05	0.000579794	0.000322508	AKR1C1/CES1/CYP2C9/GSS/GSTA1/GSTP1/NQO1/NQO2/NR1I2	9
BP	GO:0043393	regulation of protein binding	11/251	196/18862	6.60487e-05	0.000584319	0.000325026	ACE/AKT1/FKBP1A/GSK3B/MAPK8/MMP9/PLK1/PPARA/PRKACA/SRC/TGFBR1	11
BP	GO:0043523	regulation of neuron apoptotic process	11/251	197/18862	6.91458e-05	0.000610454	0.000339563	BACE1/CASP3/CDK5R1/GBA/JAK2/NMNAT1/NQO1/NQO2/PARP1/PDPK1/SOD2	11
BP	GO:0046320	regulation of fatty acid oxidation	5/251	33/18862	7.01766e-05	0.000618277	0.000343915	AKT1/FABP3/PPARA/PPARD/PPARG	5
BP	GO:0019722	calcium-mediated signaling	11/251	198/18862	7.23665e-05	0.00063626	0.000353917	BST1/EGFR/GSK3B/IGF1/KDR/PDK2/PDPK1/PRKACA/SELE/SELP/SYK	11
BP	GO:0046622	positive regulation of organ growth	6/251	54/18862	7.91429e-05	0.00069441	0.000386263	AKT1/FGFR2/IGF1/MAPK1/MAPK14/PIM1	6
BP	GO:0009895	negative regulation of catabolic process	14/251	312/18862	8.00081e-05	0.000700563	0.000389686	AKT1/APOA2/CSNK2A1/EGFR/FHIT/HMGCR/MAPK14/MAPKAPK2/MET/NMNAT1/NOS2/PDE3B/PIK3CG/PPARA	14
BP	GO:0033189	response to vitamin A	4/251	18/18862	8.08902e-05	0.000705395	0.000392374	CAT/PPARD/PPARG/TYMS	4
BP	GO:0046112	nucleobase biosynthetic process	4/251	18/18862	8.08902e-05	0.000705395	0.000392374	APRT/DHODH/SHMT1/UMPS	4
BP	GO:0071402	cellular response to lipoprotein particle stimulus	5/251	34/18862	8.13885e-05	0.000708296	0.000393987	ADAM17/AKT1/CES1/PPARG/SYK	5
BP	GO:0009135	purine nucleoside diphosphate metabolic process	9/251	135/18862	8.25796e-05	0.000715746	0.000398131	ALDOA/GALK1/GPI/HK1/IGF1/INSR/PKLR/PPARA/TPI1	9
BP	GO:0009179	purine ribonucleoside diphosphate metabolic process	9/251	135/18862	8.25796e-05	0.000715746	0.000398131	ALDOA/GALK1/GPI/HK1/IGF1/INSR/PKLR/PPARA/TPI1	9
BP	GO:0009063	cellular amino acid catabolic process	8/251	106/18862	8.62887e-05	0.00074638	0.000415171	AGXT/AHCY/CBS/NOS2/NOS3/OAT/PAH/SHMT1	8
BP	GO:0006633	fatty acid biosynthetic process	10/251	168/18862	8.69819e-05	0.000750856	0.000417661	AKR1C3/CBR1/CYP2C9/EPHX2/FABP5/GSTP1/LTA4H/MIF/NR1H2/NR1H3	10
BP	GO:0048145	regulation of fibroblast proliferation	7/251	79/18862	8.71746e-05	0.000751003	0.000417743	CCNA2/CDK6/ESR1/GSTP1/IGF1/MIF/PPARG	7
BP	GO:1903428	positive regulation of reactive oxygen species biosynthetic process	6/251	55/18862	8.78541e-05	0.000755333	0.000420151	AKT1/HSP90AA1/INSR/JAK2/MMP8/SOD2	6
BP	GO:0002526	acute inflammatory response	8/251	107/18862	9.22049e-05	0.000791148	0.000440073	APCS/ELANE/F2/GSTP1/PIK3CG/PPARG/SERPINA1/TREM1	8
BP	GO:0048144	fibroblast proliferation	7/251	80/18862	9.44638e-05	0.000807287	0.000449051	CCNA2/CDK6/ESR1/GSTP1/IGF1/MIF/PPARG	7
BP	GO:2000117	negative regulation of cysteine-type endopeptidase activity	7/251	80/18862	9.44638e-05	0.000807287	0.000449051	AKT1/CSNK2A1/LTF/MMP9/PRDX5/SRC/XIAP	7
BP	GO:0048639	positive regulation of developmental growth	10/251	170/18862	9.59842e-05	0.000817013	0.000454461	AKT1/FGFR2/IGF1/INSR/MAPK1/MAPK14/PIM1/PPARD/RAB11A/TGFBR2	10
BP	GO:0051099	positive regulation of binding	10/251	170/18862	9.59842e-05	0.000817013	0.000454461	ACE/FKBP1A/GSK3B/IGF1/JAK2/MET/MMP8/MMP9/PARP1/PPARG	10
BP	GO:0007178	transmembrane receptor protein serine/threonine kinase signaling pathway	15/251	358/18862	9.6307e-05	0.000818131	0.000455083	ADAM17/BMP7/FKBP1A/JAK2/MAPK14/PARP1/PDPK1/PPARA/PPARG/PTK2/RHOA/SRC/TGFBR1/TGFBR2/XIAP	15
BP	GO:0019320	hexose catabolic process	6/251	56/18862	9.73115e-05	0.000821763	0.000457103	ALDOA/GALK1/GPI/HK1/PKLR/TPI1	6
BP	GO:0042743	hydrogen peroxide metabolic process	6/251	56/18862	9.73115e-05	0.000821763	0.000457103	CAT/EGFR/MMP3/PRDX5/RAC2/SOD2	6
BP	GO:0043388	positive regulation of DNA binding	6/251	56/18862	9.73115e-05	0.000821763	0.000457103	IGF1/JAK2/MMP8/MMP9/PARP1/PPARG	6
BP	GO:0009185	ribonucleoside diphosphate metabolic process	9/251	138/18862	9.78217e-05	0.000824442	0.000458593	ALDOA/GALK1/GPI/HK1/IGF1/INSR/PKLR/PPARA/TPI1	9
BP	GO:0001938	positive regulation of endothelial cell proliferation	8/251	108/18862	9.84532e-05	0.000828131	0.000460645	ADAM17/AKT1/ANG/FGFR1/KDR/PDPK1/PGF/TGFBR1	8
BP	GO:0006144	purine nucleobase metabolic process	4/251	19/18862	0.000101393	0.000849517	0.000472541	ACP3/APRT/SHMT1/TTR	4
BP	GO:0046653	tetrahydrofolate metabolic process	4/251	19/18862	0.000101393	0.000849517	0.000472541	DHFR/MTHFD1/SHMT1/TYMS	4
BP	GO:0014910	regulation of smooth muscle cell migration	7/251	81/18862	0.000102242	0.000854947	0.000475562	ACE/CCL5/GSTP1/IGF1/PLAU/PPARD/SRC	7
BP	GO:0034612	response to tumor necrosis factor	14/251	320/18862	0.000104601	0.000872968	0.000485586	ADAM17/AKT1/CASP3/CCL5/FABP4/GBA/GSS/GSTP1/JAK2/MAPK1/MAPK14/SELE/STAT1/SYK	14
BP	GO:0006469	negative regulation of protein kinase activity	12/251	243/18862	0.000105891	0.000882015	0.000490618	AKT1/BMP7/CASP3/DUSP6/FABP4/GBA/GSTP1/IGF1R/PDPK1/PLK1/PPIA/PTPN1	12
BP	GO:0031295	T cell costimulation	6/251	57/18862	0.000107561	0.000893549	0.000497034	AKT1/DPP4/LCK/PDPK1/PTPN11/SRC	6
BP	GO:0006007	glucose catabolic process	5/251	36/18862	0.000107903	0.000893549	0.000497034	ALDOA/GPI/HK1/PKLR/TPI1	5
BP	GO:0009394	2'-deoxyribonucleotide metabolic process	5/251	36/18862	0.000107903	0.000893549	0.000497034	ADK/DCK/DTYMK/TYMP/TYMS	5
BP	GO:0009314	response to radiation	17/251	447/18862	0.000108849	0.000899639	0.000500421	AKT1/BACE1/CASP3/CAT/CHEK1/EGFR/ELANE/KIT/MAPK10/MAPK14/MAPK8/MDM2/MME/MMP3/MMP9/PARP1/SOD2	17
BP	GO:0002065	columnar/cuboidal epithelial cell differentiation	7/251	82/18862	0.000110532	0.000911785	0.000507178	CDK6/FGFR2/GSK3B/PDPK1/RHEB/SRC/TYMS	7
BP	GO:0048738	cardiac muscle tissue development	11/251	208/18862	0.000112313	0.000924686	0.000514354	BMP7/FGFR2/FKBP1A/IGF1/MAPK1/MAPK14/PIM1/PPARA/RBP4/TGFBR1/TGFBR2	11
BP	GO:0001558	regulation of cell growth	16/251	406/18862	0.000115412	0.000946555	0.000526518	ADAM17/AKT1/CDA/CDK5R1/CSNK2A1/EGFR/ESR2/F2/GSK3B/IGF1/PPARA/PPARD/PPARG/RAB11A/RTN4R/TGFBR1	16
BP	GO:0099177	regulation of trans-synaptic signaling	16/251	406/18862	0.000115412	0.000946555	0.000526518	ARF1/BACE1/BCHE/EGFR/FABP5/GSK3B/JAK2/KIF5B/KIT/MAPK1/MME/NCS1/PRKACA/RAB11A/RAB5A/SRC	16
BP	GO:0010721	negative regulation of cell development	10/251	174/18862	0.000116374	0.00095262	0.000529892	BMP7/CDK5R1/CTNNA1/F2/GSK3B/IGF1/LTF/RHOA/RTN4R/THRB	10
BP	GO:0031663	lipopolysaccharide-mediated signaling pathway	6/251	58/18862	0.000118649	0.000965969	0.000537317	AKT1/CCL5/HCK/LTF/MAPK1/MAPK14	6
BP	GO:0015849	organic acid transport	14/251	324/18862	0.000119191	0.000965969	0.000537317	ACE/ACE2/AKR1C1/AKT1/FABP3/FABP4/FABP5/PLA2G10/PLA2G2A/PPARA/PPARD/PPARG/RXRA/SYK	14
BP	GO:1903959	regulation of anion transmembrane transport	8/251	111/18862	0.000119337	0.000965969	0.000537317	ACE2/AKT1/CA2/FABP5/IGF1/INSR/MAPK14/PTPN11	8
BP	GO:1901292	nucleoside phosphate catabolic process	7/251	83/18862	0.000119362	0.000965969	0.000537317	FHIT/HINT1/PDE4B/PDE4D/PDE5A/PNP/TYMP	7
BP	GO:1904705	regulation of vascular associated smooth muscle cell proliferation	7/251	83/18862	0.000119362	0.000965969	0.000537317	GSTP1/IGF1/JAK2/MMP9/NQO2/PPARG/SOD2	7
BP	GO:1990874	vascular associated smooth muscle cell proliferation	7/251	83/18862	0.000119362	0.000965969	0.000537317	GSTP1/IGF1/JAK2/MMP9/NQO2/PPARG/SOD2	7
BP	GO:0019730	antimicrobial humoral response	9/251	142/18862	0.000121755	0.000981753	0.000546097	ANG/CTSG/ELANE/F2/LCN2/LTF/LYZ/PLA2G2A/RNASE3	9
BP	GO:0043534	blood vessel endothelial cell migration	10/251	175/18862	0.000122008	0.000981753	0.000546097	ADAM17/AKT1/EPHA2/EPHB4/FGFR1/KDR/NOS3/PDPK1/PPARG/RHOA	10
BP	GO:0032943	mononuclear cell proliferation	13/251	285/18862	0.000122054	0.000981753	0.000546097	ACE/BST1/CASP3/CCL5/IGF1/JAK3/LGALS3/MIF/PIK3CG/PNP/RAC2/SYK/TGFBR2	13
BP	GO:0031669	cellular response to nutrient levels	11/251	210/18862	0.000122231	0.000981753	0.000546097	AKR1C3/ALB/GBA/HSPA8/MAPK1/MAPK8/PDK2/PIM1/PPARA/PPARG/VDR	11
BP	GO:0000096	sulfur amino acid metabolic process	5/251	37/18862	0.000123419	0.000989434	0.00055037	AGXT/AHCY/CBS/MTAP/MTHFD1	5
BP	GO:0003323	type B pancreatic cell development	4/251	20/18862	0.000125422	0.000998002	0.000555135	CDK6/GSK3B/PDPK1/RHEB	4
BP	GO:0045056	transcytosis	4/251	20/18862	0.000125422	0.000998002	0.000555135	IGF1R/RAB11A/RAB5A/SRC	4
BP	GO:0071379	cellular response to prostaglandin stimulus	4/251	20/18862	0.000125422	0.000998002	0.000555135	AKR1C2/AKR1C3/AKT1/PPARG	4
BP	GO:1902644	tertiary alcohol metabolic process	4/251	20/18862	0.000125422	0.000998002	0.000555135	AKR1B1/AKR1C1/AKR1C2/AKR1C3	4
BP	GO:0031294	lymphocyte costimulation	6/251	59/18862	0.000130626	0.00103748	0.000577095	AKT1/DPP4/LCK/PDPK1/PTPN11/SRC	6
BP	GO:0001936	regulation of endothelial cell proliferation	10/251	177/18862	0.000133971	0.00106011	0.00058968	ADAM17/AKT1/ANG/FGFR1/KDR/PDPK1/PGF/PPARG/STAT1/TGFBR1	10
BP	GO:0071346	cellular response to interferon-gamma	10/251	177/18862	0.000133971	0.00106011	0.00058968	CCL5/DAPK1/HCK/JAK2/KIF5B/NOS2/NR1H2/NR1H3/PPARG/STAT1	10
BP	GO:0030518	intracellular steroid hormone receptor signaling pathway	8/251	113/18862	0.000135194	0.00106568	0.000592783	AR/ESR1/ESR2/JAK2/NR3C2/PARP1/PGR/SRC	8
BP	GO:0044262	cellular carbohydrate metabolic process	13/251	288/18862	0.000135424	0.00106568	0.000592783	AKR1B1/AKT1/GALK1/GSK3B/HK1/IGF1/INSR/PDK2/PPARA/PYGL/SORD/SRC/TPI1	13
BP	GO:0072001	renal system development	13/251	288/18862	0.000135424	0.00106568	0.000592783	ACE/AKR1B1/BMP7/CA2/CAT/FGF1/FGFR2/MME/MMP9/RBP4/REN/STAT1/TGFBR1	13
BP	GO:0019692	deoxyribose phosphate metabolic process	5/251	38/18862	0.000140587	0.00109622	0.00060977	ADK/DCK/DTYMK/TYMP/TYMS	5
BP	GO:0045429	positive regulation of nitric oxide biosynthetic process	5/251	38/18862	0.000140587	0.00109622	0.00060977	AKT1/HSP90AA1/INSR/JAK2/MMP8	5
BP	GO:0045923	positive regulation of fatty acid metabolic process	5/251	38/18862	0.000140587	0.00109622	0.00060977	NR1H2/NR1H3/PPARA/PPARD/PPARG	5
BP	GO:0046326	positive regulation of glucose import	5/251	38/18862	0.000140587	0.00109622	0.00060977	AKT1/IGF1/INSR/MAPK14/PTPN11	5
BP	GO:0048246	macrophage chemotaxis	5/251	38/18862	0.000140587	0.00109622	0.00060977	CCL5/LGALS3/MAPK1/MIF/PTK2	5
BP	GO:0032890	regulation of organic acid transport	6/251	60/18862	0.000143541	0.00111518	0.000620317	ACE2/AKT1/FABP3/PLA2G10/PPARA/SYK	6
BP	GO:0050994	regulation of lipid catabolic process	6/251	60/18862	0.000143541	0.00111518	0.000620317	AKT1/APOA2/PDE3B/PIK3CG/PPARA/THRA	6
BP	GO:0071214	cellular response to abiotic stimulus	14/251	330/18862	0.000144379	0.00111763	0.000621679	AKR1B1/AKT1/CASP3/CHEK1/EGFR/MAPK14/MAPK8/MDM2/MME/MMP3/MMP7/MMP9/PARP1/PTPN11	14
BP	GO:0104004	cellular response to environmental stimulus	14/251	330/18862	0.000144379	0.00111763	0.000621679	AKR1B1/AKT1/CASP3/CHEK1/EGFR/MAPK14/MAPK8/MDM2/MME/MMP3/MMP7/MMP9/PARP1/PTPN11	14
BP	GO:0009144	purine nucleoside triphosphate metabolic process	7/251	86/18862	0.000149343	0.00115396	0.000641889	ADK/ALDOA/IMPDH1/IMPDH2/PARP1/PKLR/PPARA	7
BP	GO:0030218	erythrocyte differentiation	8/251	115/18862	0.000152751	0.00117817	0.000655351	CASP3/CDK6/JAK2/JAK3/KIT/MAPK14/STAT1/THRA	8
BP	GO:0009168	purine ribonucleoside monophosphate biosynthetic process	4/251	21/18862	0.00015332	0.0011786	0.00065559	ADK/APRT/IMPDH1/IMPDH2	4
BP	GO:0007409	axonogenesis	17/251	460/18862	0.000153358	0.0011786	0.00065559	BMP7/CDK5R1/EPHA2/EPHB4/FGFR2/GSK3B/HSP90AA1/KIF5B/MAPK1/PLA2G10/PTK2/PTPN11/RAB11A/RAC2/RHOA/RTN4R/SRC	17
BP	GO:0070542	response to fatty acid	6/251	61/18862	0.000157446	0.00120784	0.000671859	AKR1C1/AKR1C2/AKR1C3/CAT/FABP3/SRC	6
BP	GO:1904407	positive regulation of nitric oxide metabolic process	5/251	39/18862	0.000159525	0.0012216	0.000679509	AKT1/HSP90AA1/INSR/JAK2/MMP8	5
BP	GO:0009199	ribonucleoside triphosphate metabolic process	7/251	87/18862	0.000160593	0.00122758	0.000682836	ALDOA/IMPDH1/IMPDH2/PARP1/PKLR/PPARA/UCK2	7
BP	GO:0007162	negative regulation of cell adhesion	13/251	295/18862	0.000171622	0.00130938	0.000728336	AKT1/CASP3/JAK2/JAK3/LGALS3/MMP12/PDE3B/PLG/PPARA/PTK2/PTPN11/RHOA/SRC	13
BP	GO:0042698	ovulation cycle	6/251	62/18862	0.000172396	0.00130938	0.000728336	CASP3/EGFR/ESR1/MMP7/PGR/SRC	6
BP	GO:0046365	monosaccharide catabolic process	6/251	62/18862	0.000172396	0.00130938	0.000728336	ALDOA/GALK1/GPI/HK1/PKLR/TPI1	6
BP	GO:0014909	smooth muscle cell migration	7/251	88/18862	0.00017252	0.00130938	0.000728336	ACE/CCL5/GSTP1/IGF1/PLAU/PPARD/SRC	7
BP	GO:0006790	sulfur compound metabolic process	15/251	378/18862	0.000174805	0.00132437	0.000736675	ACP3/AGXT/AHCY/AMD1/CBS/GLO1/GSR/GSS/GSTA1/GSTP1/HEXB/MTAP/MTHFD1/PDHB/PDK2	15
BP	GO:0051701	biological process involved in interaction with host	11/251	219/18862	0.000176635	0.00133586	0.000743068	ACE2/APCS/DPP4/EGFR/EPHA2/INSR/MET/PPIA/RXRA/SRC/TYMS	11
BP	GO:0009262	deoxyribonucleotide metabolic process	5/251	40/18862	0.000180352	0.00135916	0.000756027	ADK/DCK/DTYMK/TYMP/TYMS	5
BP	GO:0055023	positive regulation of cardiac muscle tissue growth	5/251	40/18862	0.000180352	0.00135916	0.000756027	FGFR2/IGF1/MAPK1/MAPK14/PIM1	5
BP	GO:0043535	regulation of blood vessel endothelial cell migration	9/251	150/18862	0.000184475	0.00138047	0.000767881	ADAM17/AKT1/EPHA2/FGFR1/KDR/NOS3/PDPK1/PPARG/RHOA	9
BP	GO:0036473	cell death in response to oxidative stress	7/251	89/18862	0.000185153	0.00138047	0.000767881	AKT1/JAK2/MET/MMP3/PARP1/PPIA/SOD2	7
BP	GO:0046849	bone remodeling	7/251	89/18862	0.000185153	0.00138047	0.000767881	CA2/EGFR/EPHA2/RAC2/SRC/SYK/TPH1	7
BP	GO:0097306	cellular response to alcohol	7/251	89/18862	0.000185153	0.00138047	0.000767881	AKR1C2/AKR1C3/AKT1/CES1/CTNNA1/PPARG/SOD2	7
BP	GO:0006067	ethanol metabolic process	4/251	22/18862	0.000185441	0.00138047	0.000767881	ADH1B/ADH1C/ADH5/ALDH2	4
BP	GO:0031281	positive regulation of cyclase activity	4/251	22/18862	0.000185441	0.00138047	0.000767881	MAPK14/MAPK8/NOS2/NOS3	4
BP	GO:1904996	positive regulation of leukocyte adhesion to vascular endothelial cell	4/251	22/18862	0.000185441	0.00138047	0.000767881	ELANE/RHOA/SELE/SELP	4
BP	GO:0006081	cellular aldehyde metabolic process	6/251	63/18862	0.000188445	0.00139796	0.000777612	ADH5/AGXT/AKR1C1/AKR1C3/GLO1/TPI1	6
BP	GO:0048662	negative regulation of smooth muscle cell proliferation	6/251	63/18862	0.000188445	0.00139796	0.000777612	ANG/GSTP1/NPR3/PPARD/PPARG/SOD2	6
BP	GO:0050670	regulation of lymphocyte proliferation	11/251	221/18862	0.000191178	0.00141578	0.000787523	BST1/CASP3/CCL5/IGF1/JAK3/LGALS3/MIF/PNP/RAC2/SYK/TGFBR2	11
BP	GO:0008360	regulation of cell shape	9/251	151/18862	0.000193929	0.00143366	0.000797471	ALDOA/F2/HCK/HEXB/KDR/KIT/PTK2/RAC2/RHOA	9
BP	GO:1903035	negative regulation of response to wounding	7/251	90/18862	0.000198524	0.0014651	0.000814956	APCS/F2/FAP/NOS3/PLAU/PLG/RTN4R	7
BP	GO:0046883	regulation of hormone secretion	12/251	260/18862	0.00019911	0.00146689	0.000815952	CCL5/CYP19A1/DPP4/EGFR/HADH/JAK2/KIF5B/NOS2/PPARD/PTPN11/RBP4/REN	12
BP	GO:0007219	Notch signaling pathway	10/251	186/18862	0.000200807	0.00147685	0.00082149	ADAM17/AKT1/BMP7/CFD/EGFR/KIT/NOS3/SRC/STAT1/TGFBR2	10
BP	GO:0010907	positive regulation of glucose metabolic process	5/251	41/18862	0.000203189	0.00148669	0.000826968	AKT1/IGF1/INSR/PPARA/SRC	5
BP	GO:0033574	response to testosterone	5/251	41/18862	0.000203189	0.00148669	0.000826968	AR/GBA/MTAP/NQO1/PSPH	5
BP	GO:1904646	cellular response to amyloid-beta	5/251	41/18862	0.000203189	0.00148669	0.000826968	BACE1/GSK3B/IGF1/IGF1R/PARP1	5
BP	GO:0001676	long-chain fatty acid metabolic process	8/251	120/18862	0.000204997	0.00149225	0.000830061	AKR1C3/CBR1/CYP2C9/EPHX2/GSTA1/GSTP1/LTA4H/PLA2G10	8
BP	GO:0006805	xenobiotic metabolic process	8/251	120/18862	0.000204997	0.00149225	0.000830061	AKR1C1/CES1/CYP2C9/GSTA1/GSTP1/NQO1/NQO2/NR1I2	8
BP	GO:0034605	cellular response to heat	8/251	120/18862	0.000204997	0.00149225	0.000830061	BAG1/FGF1/GSK3B/HSP90AA1/HSPA8/MAPK1/MAPKAPK2/PRKACA	8
BP	GO:0001649	osteoblast differentiation	11/251	223/18862	0.000206725	0.00149972	0.000834214	AKT1/BMP7/CAT/CDK6/EPHA2/FGFR2/IGF1/LTF/PPARG/PRKACA/PTK2	11
BP	GO:0032944	regulation of mononuclear cell proliferation	11/251	223/18862	0.000206725	0.00149972	0.000834214	BST1/CASP3/CCL5/IGF1/JAK3/LGALS3/MIF/PNP/RAC2/SYK/TGFBR2	11
BP	GO:0002690	positive regulation of leukocyte chemotaxis	7/251	91/18862	0.000212663	0.00154018	0.000856722	ADAM17/CCL5/F7/MAPK1/PGF/PTK2/RAC2	7
BP	GO:0034101	erythrocyte homeostasis	8/251	121/18862	0.000217028	0.00156914	0.000872827	CASP3/CDK6/JAK2/JAK3/KIT/MAPK14/STAT1/THRA	8
BP	GO:0010469	regulation of signaling receptor activity	10/251	188/18862	0.000218954	0.00158039	0.000879086	ACE2/ADAM17/DAPK1/ESR2/JAK2/PDE4D/PLAU/PPARA/PPARG/SRC	10
BP	GO:0042742	defense response to bacterium	14/251	344/18862	0.000221719	0.00159765	0.000888688	ADAM17/ANG/CTSG/ELANE/EPHA2/F2/LCN2/LTF/LYZ/NOS2/PLA2G2A/RNASE3/SELP/SYK	14
BP	GO:0019400	alditol metabolic process	4/251	23/18862	0.000222146	0.00159803	0.000888899	AKR1B1/GALK1/SORD/TPI1	4
BP	GO:0046434	organophosphate catabolic process	9/251	154/18862	0.000224742	0.00161399	0.000897776	APOA2/FHIT/HINT1/PDE4B/PDE4D/PDE5A/PLA2G10/PNP/TYMP	9
BP	GO:1901216	positive regulation of neuron death	7/251	92/18862	0.000227603	0.00162753	0.000905306	BACE1/CASP3/CDK5R1/GSK3B/NQO1/NQO2/PARP1	7
BP	GO:0071364	cellular response to epidermal growth factor stimulus	5/251	42/18862	0.000228165	0.00162753	0.000905306	AKT1/EGFR/GSTP1/PDPK1/PTPN11	5
BP	GO:1900371	regulation of purine nucleotide biosynthetic process	5/251	42/18862	0.000228165	0.00162753	0.000905306	NOS2/NOS3/PARP1/PDK2/PPARA	5
BP	GO:0007254	JNK cascade	10/251	189/18862	0.000228532	0.00162753	0.000905306	AKT1/BIRC7/EGFR/GSTP1/IGF1R/MAPK10/MAPK8/MMP8/PTPN1/SYK	10
BP	GO:0071248	cellular response to metal ion	10/251	189/18862	0.000228532	0.00162753	0.000905306	AKR1C3/AKT1/BACE1/EGFR/FABP4/MAPK1/MAPK8/MMP9/NQO1/PARP1	10
BP	GO:0006140	regulation of nucleotide metabolic process	8/251	122/18862	0.000229632	0.00162993	0.000906642	CDA/IGF1/INSR/NOS2/NOS3/PARP1/PDK2/PPARA	8
BP	GO:0035270	endocrine system development	8/251	122/18862	0.000229632	0.00162993	0.000906642	AKT1/CDK6/GSK3B/MAPK1/PDPK1/RHEB/TGFBR1/THRA	8
BP	GO:0007173	epidermal growth factor receptor signaling pathway	8/251	123/18862	0.000242829	0.00172075	0.000957159	ADAM17/AKT1/EGFR/MMP9/PDPK1/PTK2/PTPN11/SRC	8
BP	GO:0030193	regulation of blood coagulation	6/251	66/18862	0.000243766	0.00172452	0.000959261	F2/F7/FAP/NOS3/PLAU/PLG	6
BP	GO:0045017	glycerolipid biosynthetic process	12/251	266/18862	0.00024557	0.00173441	0.000964762	ANG/APOA2/ARF1/CSNK2A1/FABP3/FABP5/NR1H2/NR1H3/PIK3CG/PLA2G10/PLA2G2A/RAB5A	12
BP	GO:0019058	viral life cycle	14/251	348/18862	0.000249504	0.00175929	0.0009786	ACE2/APCS/CCL5/DDX6/DPP4/EEA1/EGFR/EPHA2/HSPA8/ISG20/LTF/PPARA/PPIA/RAB5A	14
BP	GO:0033673	negative regulation of kinase activity	12/251	267/18862	0.000254147	0.0017862	0.000993566	AKT1/BMP7/CASP3/DUSP6/FABP4/GBA/GSTP1/IGF1R/PDPK1/PLK1/PPIA/PTPN1	12
BP	GO:0009126	purine nucleoside monophosphate metabolic process	5/251	43/18862	0.00025541	0.0017862	0.000993566	ADK/APRT/DCK/IMPDH1/IMPDH2	5
BP	GO:0030808	regulation of nucleotide biosynthetic process	5/251	43/18862	0.00025541	0.0017862	0.000993566	NOS2/NOS3/PARP1/PDK2/PPARA	5
BP	GO:0032309	icosanoid secretion	5/251	43/18862	0.00025541	0.0017862	0.000993566	ACE/NOS2/PLA2G10/PLA2G2A/SYK	5
BP	GO:0061383	trabecula morphogenesis	5/251	43/18862	0.00025541	0.0017862	0.000993566	BMP7/FKBP1A/RBP4/RHOA/TGFBR1	5
BP	GO:0006222	UMP biosynthetic process	3/251	10/18862	0.00026075	0.00180874	0.00100611	DHODH/UCK2/UMPS	3
BP	GO:0009174	pyrimidine ribonucleoside monophosphate biosynthetic process	3/251	10/18862	0.00026075	0.00180874	0.00100611	DHODH/UCK2/UMPS	3
BP	GO:0035999	tetrahydrofolate interconversion	3/251	10/18862	0.00026075	0.00180874	0.00100611	MTHFD1/SHMT1/TYMS	3
BP	GO:0060736	prostate gland growth	3/251	10/18862	0.00026075	0.00180874	0.00100611	AR/ESR1/FGFR2	3
BP	GO:0070942	neutrophil mediated cytotoxicity	3/251	10/18862	0.00026075	0.00180874	0.00100611	CTSG/ELANE/F2	3
BP	GO:0021700	developmental maturation	12/251	268/18862	0.000262977	0.00181327	0.00100863	AKR1B1/ANG/CDK5R1/GBA/IGF1/LTF/PGR/PPARG/PRKACA/REN/RHOA/TYMS	12
BP	GO:0003309	type B pancreatic cell differentiation	4/251	24/18862	0.000263804	0.00181327	0.00100863	CDK6/GSK3B/PDPK1/RHEB	4
BP	GO:0060396	growth hormone receptor signaling pathway	4/251	24/18862	0.000263804	0.00181327	0.00100863	JAK2/JAK3/PTK2/PTPN1	4
BP	GO:2001026	regulation of endothelial cell chemotaxis	4/251	24/18862	0.000263804	0.00181327	0.00100863	FGF1/FGFR1/KDR/MET	4
BP	GO:0032386	regulation of intracellular transport	14/251	350/18862	0.000264485	0.00181327	0.00100863	ARF1/ARHGAP1/CDK5R1/GSK3B/JAK2/KIF5B/MAPK1/MAPK14/MAPK8/PRKACA/PTPN1/PTPN11/RAC2/SRC	14
BP	GO:0009206	purine ribonucleoside triphosphate biosynthetic process	6/251	67/18862	0.000264798	0.00181327	0.00100863	ALDOA/IMPDH1/IMPDH2/PARP1/PKLR/PPARA	6
BP	GO:0050435	amyloid-beta metabolic process	6/251	67/18862	0.000264798	0.00181327	0.00100863	ACE/BACE1/CASP3/IGF1/MME/REN	6
BP	GO:1900046	regulation of hemostasis	6/251	67/18862	0.000264798	0.00181327	0.00100863	F2/F7/FAP/NOS3/PLAU/PLG	6
BP	GO:0001819	positive regulation of cytokine production	16/251	437/18862	0.000265649	0.00181619	0.00101025	ADAM17/APOA2/ELANE/HK1/HSP90AA1/JAK2/MAPK14/MAPKAPK2/MIF/MMP12/MMP8/PDE4B/PDE4D/PTPN11/STAT1/SYK	16
BP	GO:0071466	cellular response to xenobiotic stimulus	8/251	125/18862	0.000271091	0.00185044	0.0010293	AKR1C1/CES1/CYP2C9/GSTA1/GSTP1/NQO1/NQO2/NR1I2	8
BP	GO:1905475	regulation of protein localization to membrane	10/251	194/18862	0.00028186	0.00192087	0.00106848	AKT1/AR/CDK5R1/EGFR/EPHA2/KIF5B/LGALS3/MAPK8/PDPK1/RAB11A	10
BP	GO:0008631	intrinsic apoptotic signaling pathway in response to oxidative stress	5/251	44/18862	0.000285056	0.00193034	0.00107374	AKT1/JAK2/PARP1/PPIA/SOD2	5
BP	GO:0046427	positive regulation of receptor signaling pathway via JAK-STAT	5/251	44/18862	0.000285056	0.00193034	0.00107374	AKR1B1/CCL5/F2/JAK2/KIT	5
BP	GO:0060421	positive regulation of heart growth	5/251	44/18862	0.000285056	0.00193034	0.00107374	FGFR2/IGF1/MAPK1/MAPK14/PIM1	5
BP	GO:1901658	glycosyl compound catabolic process	5/251	44/18862	0.000285056	0.00193034	0.00107374	AHCY/CDA/GBA/PNP/TYMP	5
BP	GO:0045471	response to ethanol	8/251	126/18862	0.000286199	0.00193501	0.00107635	CAT/FGFR2/GSTP1/NQO1/PPARA/RBP4/SOD2/TYMS	8
BP	GO:1903201	regulation of oxidative stress-induced cell death	6/251	68/18862	0.000287229	0.00193891	0.00107851	AKT1/MET/MMP3/PARP1/PPIA/SOD2	6
BP	GO:0015850	organic hydroxy compound transport	12/251	271/18862	0.00029105	0.0019616	0.00109113	AKR1C1/APOA2/CES1/CYP19A1/NR1H2/NR1H3/PLA2G10/PTPN11/RBP4/REN/RXRA/SYK	12
BP	GO:0042098	T cell proliferation	10/251	195/18862	0.000293686	0.00197625	0.00109928	CASP3/CCL5/IGF1/JAK3/LGALS3/PIK3CG/PNP/RAC2/SYK/TGFBR2	10
BP	GO:0009914	hormone transport	13/251	312/18862	0.000295783	0.00198724	0.00110539	CCL5/CYP19A1/DPP4/EGFR/HADH/JAK2/KIF5B/NOS2/PPARD/PTPN11/RBP4/REN/TTR	13
BP	GO:0032680	regulation of tumor necrosis factor production	9/251	160/18862	0.00029864	0.00200014	0.00111257	GSTP1/IGF1/JAK2/LTF/MAPKAPK2/MIF/MMP8/PTPN11/SYK	9
BP	GO:0050728	negative regulation of inflammatory response	9/251	160/18862	0.00029864	0.00200014	0.00111257	APCS/ELANE/GBA/GSTP1/IGF1/NR1H3/PPARA/PPARD/PPARG	9
BP	GO:0002068	glandular epithelial cell development	4/251	25/18862	0.000310788	0.00206211	0.00114704	CDK6/GSK3B/PDPK1/RHEB	4
BP	GO:0035902	response to immobilization stress	4/251	25/18862	0.000310788	0.00206211	0.00114704	PPARG/REN/SOD2/TPH1	4
BP	GO:0042730	fibrinolysis	4/251	25/18862	0.000310788	0.00206211	0.00114704	F2/FAP/PLAU/PLG	4
BP	GO:0050995	negative regulation of lipid catabolic process	4/251	25/18862	0.000310788	0.00206211	0.00114704	AKT1/APOA2/PDE3B/PIK3CG	4
BP	GO:0060740	prostate gland epithelium morphogenesis	4/251	25/18862	0.000310788	0.00206211	0.00114704	AR/BMP7/ESR1/FGFR2	4
BP	GO:0071378	cellular response to growth hormone stimulus	4/251	25/18862	0.000310788	0.00206211	0.00114704	JAK2/JAK3/PTK2/PTPN1	4
BP	GO:0051251	positive regulation of lymphocyte activation	14/251	356/18862	0.00031416	0.00208125	0.00115769	AKT1/BST1/CCL5/DPP4/IGF1/JAK3/LCK/MIF/PDPK1/PNP/PTPN11/SRC/SYK/TGFBR2	14
BP	GO:0010828	positive regulation of glucose transmembrane transport	5/251	45/18862	0.00031724	0.00209516	0.00116542	AKT1/IGF1/INSR/MAPK14/PTPN11	5
BP	GO:0031018	endocrine pancreas development	5/251	45/18862	0.00031724	0.00209516	0.00116542	AKT1/CDK6/GSK3B/PDPK1/RHEB	5
BP	GO:0045667	regulation of osteoblast differentiation	8/251	128/18862	0.000318482	0.00209757	0.00116676	BMP7/CDK6/FGFR2/IGF1/LTF/PPARG/PRKACA/PTK2	8
BP	GO:0034341	response to interferon-gamma	10/251	197/18862	0.000318586	0.00209757	0.00116676	CCL5/DAPK1/HCK/JAK2/KIF5B/NOS2/NR1H2/NR1H3/PPARG/STAT1	10
BP	GO:0032640	tumor necrosis factor production	9/251	162/18862	0.00032734	0.00215188	0.00119698	GSTP1/IGF1/JAK2/LTF/MAPKAPK2/MIF/MMP8/PTPN11/SYK	9
BP	GO:0002696	positive regulation of leukocyte activation	15/251	401/18862	0.000328881	0.00215869	0.00120077	AKT1/BST1/CCL5/DPP4/IGF1/JAK3/LCK/MIF/MMP8/PDPK1/PNP/PTPN11/SRC/SYK/TGFBR2	15
BP	GO:0019079	viral genome replication	8/251	129/18862	0.000335703	0.00219681	0.00122197	CCL5/EEA1/HSPA8/ISG20/LTF/PPARA/PPIA/RAB5A	8
BP	GO:0050830	defense response to Gram-positive bacterium	7/251	98/18862	0.000335995	0.00219681	0.00122197	ADAM17/ANG/CTSG/EPHA2/LYZ/PLA2G2A/RNASE3	7
BP	GO:0031348	negative regulation of defense response	11/251	236/18862	0.000336231	0.00219681	0.00122197	APCS/ELANE/GBA/GSTP1/IGF1/MMP12/NR1H2/NR1H3/PPARA/PPARD/PPARG	11
BP	GO:0031589	cell-substrate adhesion	14/251	359/18862	0.000341863	0.0022302	0.00124054	BST1/CDK6/GSK3B/JAK2/KDR/MMP12/PDPK1/PLAU/PLG/PPARD/PTK2/RAC2/RHOA/SRC	14
BP	GO:0006195	purine nucleotide catabolic process	5/251	46/18862	0.000352102	0.00227615	0.0012661	HINT1/PDE4B/PDE4D/PDE5A/PNP	5
BP	GO:0043303	mast cell degranulation	5/251	46/18862	0.000352102	0.00227615	0.0012661	KIT/PDPK1/PIK3CG/RAC2/SYK	5
BP	GO:0045981	positive regulation of nucleotide metabolic process	5/251	46/18862	0.000352102	0.00227615	0.0012661	IGF1/INSR/NOS2/NOS3/PPARA	5
BP	GO:0048146	positive regulation of fibroblast proliferation	5/251	46/18862	0.000352102	0.00227615	0.0012661	CCNA2/CDK6/ESR1/IGF1/MIF	5
BP	GO:0050873	brown fat cell differentiation	5/251	46/18862	0.000352102	0.00227615	0.0012661	BMP7/FABP3/FABP4/MAPK14/PIM1	5
BP	GO:1900544	positive regulation of purine nucleotide metabolic process	5/251	46/18862	0.000352102	0.00227615	0.0012661	IGF1/INSR/NOS2/NOS3/PPARA	5
BP	GO:0006527	arginine catabolic process	3/251	11/18862	0.000355011	0.00228458	0.00127079	NOS2/NOS3/OAT	3
BP	GO:0030157	pancreatic juice secretion	3/251	11/18862	0.000355011	0.00228458	0.00127079	NPR3/NR1H2/NR1H3	3
BP	GO:0071492	cellular response to UV-A	3/251	11/18862	0.000355011	0.00228458	0.00127079	MME/MMP3/MMP9	3
BP	GO:0043279	response to alkaloid	7/251	99/18862	0.000357523	0.00229183	0.00127482	BCHE/CASP3/CASP7/CCNA2/DHODH/NQO1/PPARG	7
BP	GO:1903426	regulation of reactive oxygen species biosynthetic process	7/251	99/18862	0.000357523	0.00229183	0.00127482	AKT1/HSP90AA1/INSR/JAK2/MMP8/PPARA/SOD2	7
BP	GO:1903034	regulation of response to wounding	9/251	164/18862	0.000358282	0.00229183	0.00127482	APCS/F2/F7/FAP/NOS3/PLAU/PLG/PTK2/RTN4R	9
BP	GO:1903555	regulation of tumor necrosis factor superfamily cytokine production	9/251	164/18862	0.000358282	0.00229183	0.00127482	GSTP1/IGF1/JAK2/LTF/MAPKAPK2/MIF/MMP8/PTPN11/SYK	9
BP	GO:0050804	modulation of chemical synaptic transmission	15/251	405/18862	0.000365125	0.00233211	0.00129723	ARF1/BACE1/BCHE/EGFR/GSK3B/JAK2/KIF5B/KIT/MAPK1/MME/NCS1/PRKACA/RAB11A/RAB5A/SRC	15
BP	GO:0009416	response to light stimulus	13/251	319/18862	0.000365723	0.00233244	0.00129741	AKT1/CASP3/CAT/CHEK1/EGFR/ELANE/KIT/MAPK10/MAPK8/MME/MMP3/MMP9/PARP1	13
BP	GO:0061041	regulation of wound healing	8/251	131/18862	0.000372425	0.00237165	0.00131922	APCS/F2/F7/FAP/NOS3/PLAU/PLG/PTK2	8
BP	GO:0003007	heart morphogenesis	11/251	239/18862	0.000374266	0.00237628	0.0013218	BMP7/EPHB4/FGFR2/FKBP1A/INSR/NOS3/PIM1/PTK2/RBP4/TGFBR1/TGFBR2	11
BP	GO:0038093	Fc receptor signaling pathway	11/251	239/18862	0.000374266	0.00237628	0.0013218	HCK/HSP90AA1/ITK/KIT/MAPK1/MAPK10/MAPK8/PDPK1/PTK2/SRC/SYK	11
BP	GO:0002279	mast cell activation involved in immune response	5/251	47/18862	0.000389786	0.0024602	0.00136848	KIT/PDPK1/PIK3CG/RAC2/SYK	5
BP	GO:0002448	mast cell mediated immunity	5/251	47/18862	0.000389786	0.0024602	0.00136848	KIT/PDPK1/PIK3CG/RAC2/SYK	5
BP	GO:0031279	regulation of cyclase activity	5/251	47/18862	0.000389786	0.0024602	0.00136848	MAPK14/MAPK8/NOS2/NOS3/NPR3	5
BP	GO:0120163	negative regulation of cold-induced thermogenesis	5/251	47/18862	0.000389786	0.0024602	0.00136848	ADAM17/NPR3/NR1H2/NR1H3/RHEB	5
BP	GO:0001822	kidney development	12/251	280/18862	0.000391019	0.00246434	0.00137078	ACE/AKR1B1/BMP7/CA2/CAT/FGF1/FGFR2/MME/MMP9/REN/STAT1/TGFBR1	12
BP	GO:0007259	receptor signaling pathway via JAK-STAT	9/251	166/18862	0.000391599	0.00246437	0.0013708	AKR1B1/CCL5/CDK5R1/F2/IGF1/JAK2/JAK3/KIT/STAT1	9
BP	GO:0043154	negative regulation of cysteine-type endopeptidase activity involved in apoptotic process	6/251	72/18862	0.000392274	0.00246498	0.00137114	AKT1/CSNK2A1/MMP9/PRDX5/SRC/XIAP	6
BP	GO:0014812	muscle cell migration	7/251	101/18862	0.000403892	0.00252448	0.00140423	ACE/CCL5/GSTP1/IGF1/PLAU/PPARD/SRC	7
BP	GO:0046425	regulation of receptor signaling pathway via JAK-STAT	7/251	101/18862	0.000403892	0.00252448	0.00140423	AKR1B1/CCL5/CDK5R1/F2/JAK2/JAK3/KIT	7
BP	GO:0097006	regulation of plasma lipoprotein particle levels	7/251	101/18862	0.000403892	0.00252448	0.00140423	ALB/APOA2/ARF1/NR1H2/PLA2G10/PLA2G2A/PRKACA	7
BP	GO:0046890	regulation of lipid biosynthetic process	10/251	203/18862	0.000404105	0.00252448	0.00140423	AKR1C3/AKT1/CES1/FABP3/FABP5/FGF1/HMGCR/NR1H2/NR1H3/PPARA	10
BP	GO:0071706	tumor necrosis factor superfamily cytokine production	9/251	167/18862	0.000409192	0.00255252	0.00141983	GSTP1/IGF1/JAK2/LTF/MAPKAPK2/MIF/MMP8/PTPN11/SYK	9
BP	GO:0046651	lymphocyte proliferation	12/251	282/18862	0.000416795	0.00259616	0.0014441	BST1/CASP3/CCL5/IGF1/JAK3/LGALS3/MIF/PIK3CG/PNP/RAC2/SYK/TGFBR2	12
BP	GO:0002227	innate immune response in mucosa	4/251	27/18862	0.000422262	0.00260639	0.0014498	LTF/NOS2/RNASE2/RNASE3	4
BP	GO:0006760	folic acid-containing compound metabolic process	4/251	27/18862	0.000422262	0.00260639	0.0014498	DHFR/MTHFD1/SHMT1/TYMS	4
BP	GO:0010758	regulation of macrophage chemotaxis	4/251	27/18862	0.000422262	0.00260639	0.0014498	CCL5/MAPK1/MIF/PTK2	4
BP	GO:0015949	nucleobase-containing small molecule interconversion	4/251	27/18862	0.000422262	0.00260639	0.0014498	DTYMK/GLRX/GSR/TYMS	4
BP	GO:0033688	regulation of osteoblast proliferation	4/251	27/18862	0.000422262	0.00260639	0.0014498	FGFR2/LTF/NPR3/RHOA	4
BP	GO:0060512	prostate gland morphogenesis	4/251	27/18862	0.000422262	0.00260639	0.0014498	AR/BMP7/ESR1/FGFR2	4
BP	GO:0031016	pancreas development	6/251	73/18862	0.000422708	0.00260639	0.0014498	AKT1/CDK6/GSK3B/MET/PDPK1/RHEB	6
BP	GO:0042129	regulation of T cell proliferation	9/251	168/18862	0.00042743	0.00261629	0.0014553	CASP3/CCL5/IGF1/JAK3/LGALS3/PNP/RAC2/SYK/TGFBR2	9
BP	GO:0071887	leukocyte apoptotic process	7/251	102/18862	0.000428814	0.00261629	0.0014553	ADAM17/AKT1/BIRC7/CASP3/CCL5/JAK3/LGALS3	7
BP	GO:0032409	regulation of transporter activity	12/251	283/18862	0.000430212	0.00261629	0.0014553	ACE2/APOA2/DAPK1/FKBP1A/GLRX/KIF5B/MMP9/PDE4B/PDE4D/PIM1/PPARG/PRKACA	12
BP	GO:0042063	gliogenesis	12/251	283/18862	0.000430212	0.00261629	0.0014553	AKT1/CDK5R1/CDK6/EGFR/F2/GBA/GSTP1/HEXB/MAPK1/PPARG/PTPN11/RHEB	12
BP	GO:0002067	glandular epithelial cell differentiation	5/251	48/18862	0.000430436	0.00261629	0.0014553	CDK6/FGFR2/GSK3B/PDPK1/RHEB	5
BP	GO:0030195	negative regulation of blood coagulation	5/251	48/18862	0.000430436	0.00261629	0.0014553	F2/FAP/NOS3/PLAU/PLG	5
BP	GO:0046461	neutral lipid catabolic process	5/251	48/18862	0.000430436	0.00261629	0.0014553	APOA2/FABP3/FABP4/FABP5/PIK3CG	5
BP	GO:0046464	acylglycerol catabolic process	5/251	48/18862	0.000430436	0.00261629	0.0014553	APOA2/FABP3/FABP4/FABP5/PIK3CG	5
BP	GO:1904894	positive regulation of receptor signaling pathway via STAT	5/251	48/18862	0.000430436	0.00261629	0.0014553	AKR1B1/CCL5/F2/JAK2/KIT	5
BP	GO:2000191	regulation of fatty acid transport	5/251	48/18862	0.000430436	0.00261629	0.0014553	AKT1/FABP3/PLA2G10/PPARA/SYK	5
BP	GO:0046503	glycerolipid catabolic process	6/251	74/18862	0.000454954	0.00275357	0.00153166	APOA2/FABP3/FABP4/FABP5/PIK3CG/PLA2G10	6
BP	GO:0061045	negative regulation of wound healing	6/251	74/18862	0.000454954	0.00275357	0.00153166	APCS/F2/FAP/NOS3/PLAU/PLG	6
BP	GO:0071260	cellular response to mechanical stimulus	6/251	74/18862	0.000454954	0.00275357	0.00153166	AKT1/CHEK1/EGFR/MAPK8/MMP7/PTPN11	6
BP	GO:0050671	positive regulation of lymphocyte proliferation	8/251	135/18862	0.000455696	0.00275416	0.00153199	BST1/CCL5/IGF1/JAK3/MIF/PNP/SYK/TGFBR2	8
BP	GO:0006563	L-serine metabolic process	3/251	12/18862	0.000468703	0.00281288	0.00156465	CBS/PSPH/SHMT1	3
BP	GO:0060442	branching involved in prostate gland morphogenesis	3/251	12/18862	0.000468703	0.00281288	0.00156465	BMP7/ESR1/FGFR2	3
BP	GO:0060601	lateral sprouting from an epithelium	3/251	12/18862	0.000468703	0.00281288	0.00156465	AR/BMP7/FGFR2	3
BP	GO:0061517	macrophage proliferation	3/251	12/18862	0.000468703	0.00281288	0.00156465	GBA/MAPK1/PTK2	3
BP	GO:0071872	cellular response to epinephrine stimulus	3/251	12/18862	0.000468703	0.00281288	0.00156465	PDE4B/PKLR/PRKACA	3
BP	GO:1900047	negative regulation of hemostasis	5/251	49/18862	0.000474202	0.00284188	0.00158079	F2/FAP/NOS3/PLAU/PLG	5
BP	GO:0032946	positive regulation of mononuclear cell proliferation	8/251	136/18862	0.000478713	0.0028609	0.00159137	BST1/CCL5/IGF1/JAK3/MIF/PNP/SYK/TGFBR2	8
BP	GO:1903305	regulation of regulated secretory pathway	8/251	136/18862	0.000478713	0.0028609	0.00159137	ARF1/BACE1/GSK3B/NCS1/PDPK1/RAB5A/RAC2/SYK	8
BP	GO:0001893	maternal placenta development	4/251	28/18862	0.000487526	0.00290139	0.00161389	AKT1/MAPK1/PPARD/VDR	4
BP	GO:0035883	enteroendocrine cell differentiation	4/251	28/18862	0.000487526	0.00290139	0.00161389	CDK6/GSK3B/PDPK1/RHEB	4
BP	GO:1902175	regulation of oxidative stress-induced intrinsic apoptotic signaling pathway	4/251	28/18862	0.000487526	0.00290139	0.00161389	AKT1/PARP1/PPIA/SOD2	4
BP	GO:0043536	positive regulation of blood vessel endothelial cell migration	6/251	75/18862	0.000489085	0.00290662	0.0016168	ADAM17/AKT1/FGFR1/KDR/NOS3/PDPK1	6
BP	GO:0051651	maintenance of location in cell	10/251	209/18862	0.000507933	0.00301026	0.00167445	AKT1/ALB/F2/FKBP1A/HK1/LCK/LCN2/PDE4D/PDPK1/PRKACA	10
BP	GO:0090276	regulation of peptide hormone secretion	10/251	209/18862	0.000507933	0.00301026	0.00167445	CCL5/DPP4/EGFR/HADH/JAK2/KIF5B/NOS2/PPARD/PTPN11/RBP4	10
BP	GO:0033157	regulation of intracellular protein transport	11/251	248/18862	0.000510734	0.00302267	0.00168135	CDK5R1/GSK3B/JAK2/KIF5B/MAPK1/MAPK14/MAPK8/PRKACA/PTPN1/PTPN11/RAC2	11
BP	GO:0001960	negative regulation of cytokine-mediated signaling pathway	6/251	76/18862	0.000525178	0.00310385	0.00172651	CCL5/GSTP1/MMP12/NR1H2/NR1H3/PPARG	6
BP	GO:0010001	glial cell differentiation	10/251	210/18862	0.000527218	0.00310944	0.00172961	AKT1/CDK6/EGFR/F2/GBA/GSTP1/MAPK1/PPARG/PTPN11/RHEB	10
BP	GO:0007586	digestion	8/251	138/18862	0.000527578	0.00310944	0.00172961	AKR1C1/AKR1C2/CHIT1/NPR3/NR1H2/NR1H3/RBP4/TYMP	8
BP	GO:0007229	integrin-mediated signaling pathway	7/251	106/18862	0.00054106	0.0031845	0.00177137	BST1/CTNNA1/HCK/PTK2/PTPN11/SRC/SYK	7
BP	GO:0050482	arachidonic acid secretion	4/251	29/18862	0.000559663	0.00328044	0.00182473	ACE/PLA2G10/PLA2G2A/SYK	4
BP	GO:0070723	response to cholesterol	4/251	29/18862	0.000559663	0.00328044	0.00182473	CES1/F7/TGFBR1/TGFBR2	4
BP	GO:1903963	arachidonate transport	4/251	29/18862	0.000559663	0.00328044	0.00182473	ACE/PLA2G10/PLA2G2A/SYK	4
BP	GO:0010827	regulation of glucose transmembrane transport	6/251	77/18862	0.000563308	0.00329728	0.0018341	AKT1/FABP5/IGF1/INSR/MAPK14/PTPN11	6
BP	GO:0090092	regulation of transmembrane receptor protein serine/threonine kinase signaling pathway	11/251	251/18862	0.000564579	0.0033002	0.00183573	ADAM17/BMP7/FKBP1A/JAK2/PARP1/PDPK1/PPARA/PPARG/TGFBR1/TGFBR2/XIAP	11
BP	GO:0071715	icosanoid transport	5/251	51/18862	0.000571689	0.0033372	0.0018563	ACE/NOS2/PLA2G10/PLA2G2A/SYK	5
BP	GO:0097696	receptor signaling pathway via STAT	9/251	175/18862	0.000574742	0.00335044	0.00186367	AKR1B1/CCL5/CDK5R1/F2/IGF1/JAK2/JAK3/KIT/STAT1	9
BP	GO:0048705	skeletal system morphogenesis	10/251	213/18862	0.00058875	0.00342742	0.00190649	BMP7/FGFR1/FGFR2/LTF/MAPK14/MMP13/MTHFD1/TGFBR1/TGFBR2/THRA	10
BP	GO:0002551	mast cell chemotaxis	3/251	13/18862	0.000603339	0.00348859	0.00194052	KIT/PGF/RAC2	3
BP	GO:0002674	negative regulation of acute inflammatory response	3/251	13/18862	0.000603339	0.00348859	0.00194052	APCS/GSTP1/PPARG	3
BP	GO:0009071	serine family amino acid catabolic process	3/251	13/18862	0.000603339	0.00348859	0.00194052	AGXT/CBS/SHMT1	3
BP	GO:0016264	gap junction assembly	3/251	13/18862	0.000603339	0.00348859	0.00194052	ACE/ACE2/CTNNA1	3
BP	GO:1903236	regulation of leukocyte tethering or rolling	3/251	13/18862	0.000603339	0.00348859	0.00194052	ELANE/SELE/SELP	3
BP	GO:0006909	phagocytosis	14/251	381/18862	0.000616674	0.00356088	0.00198073	APOA2/ELANE/HCK/HSP90AA1/MAPK1/MET/NR1H3/PPARG/PTK2/RAB5A/RAC2/SRC/SYK/TGM2	14
BP	GO:0031647	regulation of protein stability	12/251	295/18862	0.000621851	0.00358592	0.00199466	APOA2/BAG1/CASP3/HDAC8/HSP90AA1/HSPA8/IGF1/MAPK1/MDM2/PIM1/PLK1/SRC	12
BP	GO:0005979	regulation of glycogen biosynthetic process	4/251	30/18862	0.000639068	0.00364926	0.00202989	AKT1/GSK3B/IGF1/INSR	4
BP	GO:0010962	regulation of glucan biosynthetic process	4/251	30/18862	0.000639068	0.00364926	0.00202989	AKT1/GSK3B/IGF1/INSR	4
BP	GO:0034694	response to prostaglandin	4/251	30/18862	0.000639068	0.00364926	0.00202989	AKR1C2/AKR1C3/AKT1/PPARG	4
BP	GO:0036151	phosphatidylcholine acyl-chain remodeling	4/251	30/18862	0.000639068	0.00364926	0.00202989	NR1H2/NR1H3/PLA2G10/PLA2G2A	4
BP	GO:0060045	positive regulation of cardiac muscle cell proliferation	4/251	30/18862	0.000639068	0.00364926	0.00202989	FGFR2/MAPK1/MAPK14/PIM1	4
BP	GO:0061384	heart trabecula morphogenesis	4/251	30/18862	0.000639068	0.00364926	0.00202989	BMP7/FKBP1A/RBP4/TGFBR1	4
BP	GO:0070102	interleukin-6-mediated signaling pathway	4/251	30/18862	0.000639068	0.00364926	0.00202989	JAK2/PTPN11/SRC/STAT1	4
BP	GO:1904659	glucose transmembrane transport	7/251	109/18862	0.000639667	0.00364926	0.00202989	AKT1/FABP5/IGF1/INSR/MAPK14/PPARD/PTPN11	7
BP	GO:1900034	regulation of cellular response to heat	6/251	79/18862	0.000645997	0.00368046	0.00204724	BAG1/GSK3B/HSP90AA1/HSPA8/MAPK1/MAPKAPK2	6
BP	GO:0050796	regulation of insulin secretion	9/251	178/18862	0.000649471	0.00369533	0.00205551	CCL5/DPP4/HADH/JAK2/KIF5B/NOS2/PPARD/PTPN11/RBP4	9
BP	GO:1904062	regulation of cation transmembrane transport	13/251	340/18862	0.000665728	0.00378279	0.00210416	ACE2/ARF1/DAPK1/F2/FKBP1A/GLRX/KIF5B/MMP9/PDE4B/PDE4D/PDPK1/PIK3CG/PRKACA	13
BP	GO:0008286	insulin receptor signaling pathway	8/251	143/18862	0.000667593	0.00378835	0.00210725	AKT1/GSK3B/IGF1R/INSR/PDK2/PTPN1/PTPN11/SRC	8
BP	GO:0051341	regulation of oxidoreductase activity	7/251	110/18862	0.000675527	0.00382127	0.00212557	AKT1/DHFR/EGFR/HSP90AA1/NOS3/NPR3/VDR	7
BP	GO:1904892	regulation of receptor signaling pathway via STAT	7/251	110/18862	0.000675527	0.00382127	0.00212557	AKR1B1/CCL5/CDK5R1/F2/JAK2/JAK3/KIT	7
BP	GO:0090316	positive regulation of intracellular protein transport	9/251	179/18862	0.000676078	0.00382127	0.00212557	CDK5R1/GSK3B/JAK2/KIF5B/MAPK1/MAPK14/MAPK8/PRKACA/RAC2	9
BP	GO:0001541	ovarian follicle development	5/251	53/18862	0.000683491	0.00385298	0.00214321	ANG/CTNNA1/ESR1/KIT/SRC	5
BP	GO:1905517	macrophage migration	5/251	53/18862	0.000683491	0.00385298	0.00214321	CCL5/LGALS3/MAPK1/MIF/PTK2	5
BP	GO:0009205	purine ribonucleoside triphosphate metabolic process	6/251	80/18862	0.000690716	0.00388346	0.00216016	ALDOA/IMPDH1/IMPDH2/PARP1/PKLR/PPARA	6
BP	GO:0010660	regulation of muscle cell apoptotic process	6/251	80/18862	0.000690716	0.00388346	0.00216016	BMP7/IGF1/JAK2/PDPK1/PPARG/SOD2	6
BP	GO:0071675	regulation of mononuclear cell migration	7/251	111/18862	0.000712963	0.00400327	0.00222681	ADAM17/AKT1/CCL5/LGALS3/MAPK1/PTK2/RHOA	7
BP	GO:0001516	prostaglandin biosynthetic process	4/251	31/18862	0.000726138	0.00405064	0.00225315	AKR1C3/CBR1/FABP5/MIF	4
BP	GO:0019835	cytolysis	4/251	31/18862	0.000726138	0.00405064	0.00225315	C8G/F2/LYZ/PLA2G2A	4
BP	GO:0034377	plasma lipoprotein particle assembly	4/251	31/18862	0.000726138	0.00405064	0.00225315	APOA2/ARF1/NR1H2/PRKACA	4
BP	GO:0034405	response to fluid shear stress	4/251	31/18862	0.000726138	0.00405064	0.00225315	AKT1/CA2/NOS3/SRC	4
BP	GO:0046457	prostanoid biosynthetic process	4/251	31/18862	0.000726138	0.00405064	0.00225315	AKR1C3/CBR1/FABP5/MIF	4
BP	GO:0046486	glycerolipid metabolic process	15/251	433/18862	0.000728809	0.00405998	0.00225835	ANG/APOA2/ARF1/CAT/CSNK2A1/FABP3/FABP4/FABP5/NR1H2/NR1H3/PIK3CG/PLA2G10/PLA2G2A/PTPN11/RAB5A	15
BP	GO:0032388	positive regulation of intracellular transport	10/251	219/18862	0.000729714	0.00405998	0.00225835	ARF1/CDK5R1/GSK3B/JAK2/KIF5B/MAPK1/MAPK14/MAPK8/PRKACA/RAC2	10
BP	GO:0071901	negative regulation of protein serine/threonine kinase activity	8/251	145/18862	0.00073137	0.00406391	0.00226054	AKT1/BMP7/CASP3/DUSP6/GBA/GSTP1/PLK1/PTPN1	8
BP	GO:0060761	negative regulation of response to cytokine stimulus	6/251	81/18862	0.000737794	0.00409428	0.00227743	CCL5/GSTP1/MMP12/NR1H2/NR1H3/PPARG	6
BP	GO:0010676	positive regulation of cellular carbohydrate metabolic process	5/251	54/18862	0.000745159	0.00412444	0.0022942	AKT1/IGF1/INSR/PPARA/SRC	5
BP	GO:0043525	positive regulation of neuron apoptotic process	5/251	54/18862	0.000745159	0.00412444	0.0022942	BACE1/CASP3/CDK5R1/NQO1/NQO2	5
BP	GO:0008645	hexose transmembrane transport	7/251	112/18862	0.000752023	0.00415704	0.00231234	AKT1/FABP5/IGF1/INSR/MAPK14/PPARD/PTPN11	7
BP	GO:0009173	pyrimidine ribonucleoside monophosphate metabolic process	3/251	14/18862	0.00076036	0.00416007	0.00231403	DHODH/UCK2/UMPS	3
BP	GO:0009214	cyclic nucleotide catabolic process	3/251	14/18862	0.00076036	0.00416007	0.00231403	PDE4B/PDE4D/PDE5A	3
BP	GO:0043173	nucleotide salvage	3/251	14/18862	0.00076036	0.00416007	0.00231403	ADK/APRT/UCK2	3
BP	GO:0046049	UMP metabolic process	3/251	14/18862	0.00076036	0.00416007	0.00231403	DHODH/UCK2/UMPS	3
BP	GO:0051917	regulation of fibrinolysis	3/251	14/18862	0.00076036	0.00416007	0.00231403	F2/FAP/PLG	3
BP	GO:0060397	growth hormone receptor signaling pathway via JAK-STAT	3/251	14/18862	0.00076036	0.00416007	0.00231403	JAK2/JAK3/PTPN1	3
BP	GO:0086103	G protein-coupled receptor signaling pathway involved in heart process	3/251	14/18862	0.00076036	0.00416007	0.00231403	PDE4B/PDE4D/SRC	3
BP	GO:0097531	mast cell migration	3/251	14/18862	0.00076036	0.00416007	0.00231403	KIT/PGF/RAC2	3
BP	GO:0046879	hormone secretion	12/251	302/18862	0.000763583	0.00417237	0.00232087	CCL5/CYP19A1/DPP4/EGFR/HADH/JAK2/KIF5B/NOS2/PPARD/PTPN11/RBP4/REN	12
BP	GO:0090068	positive regulation of cell cycle process	12/251	303/18862	0.00078588	0.00428871	0.00238558	ADAM17/AKT1/CDK2/CDK5R1/EGFR/FAP/IGF1/INSR/MDM2/PRKACA/RAB11A/RHOA	12
BP	GO:0007202	activation of phospholipase C activity	4/251	32/18862	0.000821273	0.00445343	0.0024772	ANG/EGFR/ITK/SELE	4
BP	GO:0033687	osteoblast proliferation	4/251	32/18862	0.000821273	0.00445343	0.0024772	FGFR2/LTF/NPR3/RHOA	4
BP	GO:0035767	endothelial cell chemotaxis	4/251	32/18862	0.000821273	0.00445343	0.0024772	FGF1/FGFR1/KDR/MET	4
BP	GO:0048384	retinoic acid receptor signaling pathway	4/251	32/18862	0.000821273	0.00445343	0.0024772	AKR1C3/NR1H2/PPARG/RXRA	4
BP	GO:0098751	bone cell development	4/251	32/18862	0.000821273	0.00445343	0.0024772	KIT/LTF/PTPN11/SRC	4
BP	GO:0072331	signal transduction by p53 class mediator	11/251	263/18862	0.000829737	0.00449362	0.00249956	AKT1/CDK2/CDK5R1/CHEK1/CSNK2A1/FHIT/HINT1/MAPK14/MDM2/MIF/PDK2	11
BP	GO:0015749	monosaccharide transmembrane transport	7/251	114/18862	0.000835215	0.00451756	0.00251288	AKT1/FABP5/IGF1/INSR/MAPK14/PPARD/PTPN11	7
BP	GO:0009749	response to glucose	9/251	185/18862	0.000855059	0.00461905	0.00256933	APOA2/CASP3/CMA1/IGF1R/KIF5B/PKLR/PPARD/PRKACA/TGFBR2	9
BP	GO:0010657	muscle cell apoptotic process	6/251	84/18862	0.000894025	0.00482344	0.00268302	BMP7/IGF1/JAK2/PDPK1/PPARG/SOD2	6
BP	GO:0060560	developmental growth involved in morphogenesis	10/251	225/18862	0.00089741	0.0048356	0.00268979	CDK5R1/ESR1/FGF1/FGFR2/GSK3B/HSP90AA1/PAK6/RAB11A/RTN4R/TGFBR2	10
BP	GO:0003203	endocardial cushion morphogenesis	4/251	33/18862	0.000924872	0.00493106	0.00274288	BMP7/NOS3/TGFBR1/TGFBR2	4
BP	GO:0032770	positive regulation of monooxygenase activity	4/251	33/18862	0.000924872	0.00493106	0.00274288	AKT1/DHFR/NPR3/VDR	4
BP	GO:0034368	protein-lipid complex remodeling	4/251	33/18862	0.000924872	0.00493106	0.00274288	ALB/APOA2/PLA2G10/PLA2G2A	4
BP	GO:0034369	plasma lipoprotein particle remodeling	4/251	33/18862	0.000924872	0.00493106	0.00274288	ALB/APOA2/PLA2G10/PLA2G2A	4
BP	GO:0042558	pteridine-containing compound metabolic process	4/251	33/18862	0.000924872	0.00493106	0.00274288	DHFR/MTHFD1/SHMT1/TYMS	4
BP	GO:0042759	long-chain fatty acid biosynthetic process	4/251	33/18862	0.000924872	0.00493106	0.00274288	CYP2C9/EPHX2/GSTP1/LTA4H	4
BP	GO:0055094	response to lipoprotein particle	4/251	33/18862	0.000924872	0.00493106	0.00274288	AKT1/CES1/PPARG/SYK	4
BP	GO:0034219	carbohydrate transmembrane transport	7/251	116/18862	0.00092551	0.00493106	0.00274288	AKT1/FABP5/IGF1/INSR/MAPK14/PPARD/PTPN11	7
BP	GO:1904019	epithelial cell apoptotic process	7/251	116/18862	0.00092551	0.00493106	0.00274288	AKR1C3/JAK2/KDR/PDPK1/PIK3CG/PPARA/TGFBR2	7
BP	GO:0002070	epithelial cell maturation	3/251	15/18862	0.000941141	0.00495869	0.00275825	AKR1B1/PGR/TYMS	3
BP	GO:0006000	fructose metabolic process	3/251	15/18862	0.000941141	0.00495869	0.00275825	AKR1B1/ALDOA/SORD	3
BP	GO:0042448	progesterone metabolic process	3/251	15/18862	0.000941141	0.00495869	0.00275825	AKR1C1/AKR1C2/AKR1C3	3
BP	GO:0046321	positive regulation of fatty acid oxidation	3/251	15/18862	0.000941141	0.00495869	0.00275825	PPARA/PPARD/PPARG	3
BP	GO:0060391	positive regulation of SMAD protein signal transduction	3/251	15/18862	0.000941141	0.00495869	0.00275825	JAK2/PARP1/TGFBR1	3
BP	GO:0060572	morphogenesis of an epithelial bud	3/251	15/18862	0.000941141	0.00495869	0.00275825	AR/BMP7/FGFR2	3
BP	GO:0071732	cellular response to nitric oxide	3/251	15/18862	0.000941141	0.00495869	0.00275825	CCNA2/CDK2/MMP3	3
BP	GO:0071871	response to epinephrine	3/251	15/18862	0.000941141	0.00495869	0.00275825	PDE4B/PKLR/PRKACA	3
BP	GO:2001028	positive regulation of endothelial cell chemotaxis	3/251	15/18862	0.000941141	0.00495869	0.00275825	FGFR1/KDR/MET	3
BP	GO:0032370	positive regulation of lipid transport	6/251	85/18862	0.000951388	0.00500035	0.00278143	CES1/CYP19A1/FABP3/NR1H2/NR1H3/PLA2G10	6
BP	GO:0046889	positive regulation of lipid biosynthetic process	6/251	85/18862	0.000951388	0.00500035	0.00278143	AKT1/FABP3/FGF1/NR1H2/NR1H3/PPARA	6
BP	GO:0030520	intracellular estrogen receptor signaling pathway	5/251	57/18862	0.000955203	0.00500808	0.00278573	AR/ESR1/ESR2/PARP1/SRC	5
BP	GO:0048008	platelet-derived growth factor receptor signaling pathway	5/251	57/18862	0.000955203	0.00500808	0.00278573	F7/JAK2/PTPN1/PTPN11/SRC	5
BP	GO:0008654	phospholipid biosynthetic process	11/251	269/18862	0.00099685	0.00522003	0.00290362	APOA2/ARF1/CSNK2A1/FABP3/FABP5/HEXB/PIK3CG/PLA2G10/PLA2G2A/PPARD/RAB5A	11
BP	GO:0007589	body fluid secretion	6/251	86/18862	0.00101154	0.00529047	0.00294281	APRT/DHODH/NPR3/NR1H2/NR1H3/UMPS	6
BP	GO:0051101	regulation of DNA binding	7/251	118/18862	0.00102333	0.00534557	0.00297346	IGF1/JAK2/MAPK8/MMP8/MMP9/PARP1/PPARG	7
BP	GO:0009746	response to hexose	9/251	190/18862	0.00103209	0.00536627	0.00298497	APOA2/CASP3/CMA1/IGF1R/KIF5B/PKLR/PPARD/PRKACA/TGFBR2	9
BP	GO:0071674	mononuclear cell migration	9/251	190/18862	0.00103209	0.00536627	0.00298497	ADAM17/AKT1/CCL5/GBA/LGALS3/MAPK1/PIK3CG/PTK2/RHOA	9
BP	GO:0044409	entry into host	8/251	153/18862	0.00103732	0.00536627	0.00298497	ACE2/APCS/DPP4/EGFR/EPHA2/MET/PPIA/SRC	8
BP	GO:0002691	regulation of cellular extravasation	4/251	34/18862	0.00103734	0.00536627	0.00298497	BST1/ELANE/SELE/SELP	4
BP	GO:0009164	nucleoside catabolic process	4/251	34/18862	0.00103734	0.00536627	0.00298497	AHCY/CDA/PNP/TYMP	4
BP	GO:0010543	regulation of platelet activation	4/251	34/18862	0.00103734	0.00536627	0.00298497	F2/NOS3/SELP/SYK	4
BP	GO:0036314	response to sterol	4/251	34/18862	0.00103734	0.00536627	0.00298497	CES1/F7/TGFBR1/TGFBR2	4
BP	GO:1901661	quinone metabolic process	4/251	34/18862	0.00103734	0.00536627	0.00298497	AKR1B1/AKR1C1/AKR1C2/AKR1C3	4
BP	GO:0046034	ATP metabolic process	12/251	313/18862	0.00104039	0.00537554	0.00299012	ALDOA/GALK1/GPI/HK1/HSPA8/IGF1/INSR/NMNAT1/PARP1/PKLR/PPARA/TPI1	12
BP	GO:0002683	negative regulation of immune system process	14/251	403/18862	0.0010601	0.0054649	0.00303983	AKT1/APCS/APOA2/CASP3/CDK6/DPP4/JAK3/LGALS3/LTF/MIF/MMP12/NR1H2/NR1H3/PPARG	14
BP	GO:0007160	cell-matrix adhesion	10/251	230/18862	0.00106024	0.0054649	0.00303983	BST1/CDK6/GSK3B/KDR/MMP12/PDPK1/PLAU/PTK2/RHOA/SRC	10
BP	GO:0009896	positive regulation of catabolic process	15/251	450/18862	0.00107385	0.00551535	0.0030679	AKT1/APOA2/CSNK2A1/DAPK1/GBA/GSK3B/HSP90AA1/IGF1/INSR/KDR/MDM2/PLK1/PPARA/PTK2/PTPN1	15
BP	GO:0032760	positive regulation of tumor necrosis factor production	6/251	87/18862	0.00107457	0.00551535	0.0030679	JAK2/MAPKAPK2/MIF/MMP8/PTPN11/SYK	6
BP	GO:0001101	response to acid chemical	7/251	119/18862	0.00107519	0.00551535	0.0030679	AKR1B1/CASP3/DHODH/F7/GSS/GSTP1/NQO1	7
BP	GO:0010906	regulation of glucose metabolic process	7/251	119/18862	0.00107519	0.00551535	0.0030679	AKT1/GSK3B/IGF1/INSR/PDK2/PPARA/SRC	7
BP	GO:0019369	arachidonic acid metabolic process	5/251	59/18862	0.00111778	0.00571325	0.00317797	AKR1C3/CBR1/CYP2C9/EPHX2/PLA2G10	5
BP	GO:0045428	regulation of nitric oxide biosynthetic process	5/251	59/18862	0.00111778	0.00571325	0.00317797	AKT1/HSP90AA1/INSR/JAK2/MMP8	5
BP	GO:0046324	regulation of glucose import	5/251	59/18862	0.00111778	0.00571325	0.00317797	AKT1/IGF1/INSR/MAPK14/PTPN11	5
BP	GO:1900542	regulation of purine nucleotide metabolic process	7/251	120/18862	0.0011291	0.00576419	0.00320631	IGF1/INSR/NOS2/NOS3/PARP1/PDK2/PPARA	7
BP	GO:0006094	gluconeogenesis	6/251	88/18862	0.00114058	0.00578641	0.00321867	ALDOA/GPI/PDK2/PPARA/RBP4/TPI1	6
BP	GO:0009200	deoxyribonucleoside triphosphate metabolic process	3/251	16/18862	0.00114699	0.00578641	0.00321867	ADK/DTYMK/TYMS	3
BP	GO:0017014	protein nitrosylation	3/251	16/18862	0.00114699	0.00578641	0.00321867	ACE/ADH5/NOS2	3
BP	GO:0018119	peptidyl-cysteine S-nitrosylation	3/251	16/18862	0.00114699	0.00578641	0.00321867	ACE/ADH5/NOS2	3
BP	GO:0034380	high-density lipoprotein particle assembly	3/251	16/18862	0.00114699	0.00578641	0.00321867	APOA2/NR1H2/PRKACA	3
BP	GO:0045725	positive regulation of glycogen biosynthetic process	3/251	16/18862	0.00114699	0.00578641	0.00321867	AKT1/IGF1/INSR	3
BP	GO:0090336	positive regulation of brown fat cell differentiation	3/251	16/18862	0.00114699	0.00578641	0.00321867	BMP7/MAPK14/PIM1	3
BP	GO:0097067	cellular response to thyroid hormone stimulus	3/251	16/18862	0.00114699	0.00578641	0.00321867	CTSB/KIT/THRB	3
BP	GO:1905288	vascular associated smooth muscle cell apoptotic process	3/251	16/18862	0.00114699	0.00578641	0.00321867	IGF1/PPARG/SOD2	3
BP	GO:1905459	regulation of vascular associated smooth muscle cell apoptotic process	3/251	16/18862	0.00114699	0.00578641	0.00321867	IGF1/PPARG/SOD2	3
BP	GO:0044272	sulfur compound biosynthetic process	9/251	193/18862	0.00115183	0.00579714	0.00322464	AMD1/CBS/GSS/GSTA1/GSTP1/MTAP/MTHFD1/PDHB/PDK2	9
BP	GO:0060348	bone development	9/251	193/18862	0.00115183	0.00579714	0.00322464	FGFR2/IGF1/KIT/LTF/MMP13/PTPN11/RHOA/SRC/TGFBR2	9
BP	GO:0009154	purine ribonucleotide catabolic process	4/251	35/18862	0.00115907	0.00579941	0.0032259	HINT1/PDE4B/PDE4D/PDE5A	4
BP	GO:0010765	positive regulation of sodium ion transport	4/251	35/18862	0.00115907	0.00579941	0.0032259	AKT1/ARF1/GLRX/KIF5B	4
BP	GO:0034367	protein-containing complex remodeling	4/251	35/18862	0.00115907	0.00579941	0.0032259	ALB/APOA2/PLA2G10/PLA2G2A	4
BP	GO:0048009	insulin-like growth factor receptor signaling pathway	4/251	35/18862	0.00115907	0.00579941	0.0032259	AKT1/AR/IGF1/IGF1R	4
BP	GO:0065005	protein-lipid complex assembly	4/251	35/18862	0.00115907	0.00579941	0.0032259	APOA2/ARF1/NR1H2/PRKACA	4
BP	GO:0042326	negative regulation of phosphorylation	14/251	407/18862	0.0011643	0.00581879	0.00323668	AKT1/BMP7/CASP3/DUSP6/FABP4/GBA/GSTP1/IGF1R/PDE4D/PDPK1/PLK1/PPARA/PPIA/PTPN1	14
BP	GO:0001933	negative regulation of protein phosphorylation	13/251	362/18862	0.00118036	0.00589216	0.00327749	AKT1/BMP7/CASP3/DUSP6/FABP4/GBA/GSTP1/IGF1R/PDE4D/PDPK1/PLK1/PPIA/PTPN1	13
BP	GO:0045576	mast cell activation	5/251	60/18862	0.00120635	0.00600783	0.00334184	KIT/PDPK1/PIK3CG/RAC2/SYK	5
BP	GO:0061098	positive regulation of protein tyrosine kinase activity	5/251	60/18862	0.00120635	0.00600783	0.00334184	ACE/ADAM17/CCL5/PTPN1/SRC	5
BP	GO:0048525	negative regulation of viral process	6/251	89/18862	0.00120965	0.00601725	0.00334707	APCS/CCL5/ISG20/LTF/PPIA/STAT1	6
BP	GO:0019218	regulation of steroid metabolic process	7/251	122/18862	0.00124326	0.00617726	0.00343608	AKR1C3/APOA2/CES1/EPHX2/FGF1/HMGCR/KIT	7
BP	GO:0007611	learning or memory	10/251	235/18862	0.0012465	0.00618618	0.00344104	BCHE/CASP3/EGFR/INSR/KIT/MAPK1/MME/NQO2/PAK6/THRA	10
BP	GO:0007411	axon guidance	11/251	277/18862	0.00126207	0.00625619	0.00347999	BMP7/CDK5R1/EPHA2/EPHB4/KIF5B/MAPK1/PLA2G10/PTK2/PTPN11/RAC2/SRC	11
BP	GO:1903557	positive regulation of tumor necrosis factor superfamily cytokine production	6/251	90/18862	0.00128187	0.00634308	0.00352832	JAK2/MAPKAPK2/MIF/MMP8/PTPN11/SYK	6
BP	GO:0042594	response to starvation	9/251	196/18862	0.00128257	0.00634308	0.00352832	AKR1C3/ALB/DHODH/GBA/HSPA8/MAPK1/MAPK8/PPARA/PPARG	9
BP	GO:0045730	respiratory burst	4/251	36/18862	0.00129046	0.00636737	0.00354183	HCK/INSR/PIK3CG/RAC2	4
BP	GO:0071392	cellular response to estradiol stimulus	4/251	36/18862	0.00129046	0.00636737	0.00354183	CCNA2/EGFR/ESR1/ESR2	4
BP	GO:0097485	neuron projection guidance	11/251	278/18862	0.00129896	0.00638494	0.0035516	BMP7/CDK5R1/EPHA2/EPHB4/KIF5B/MAPK1/PLA2G10/PTK2/PTPN11/RAC2/SRC	11
BP	GO:0019731	antibacterial humoral response	5/251	61/18862	0.0013	0.00638494	0.0035516	ANG/CTSG/ELANE/LTF/RNASE3	5
BP	GO:0046824	positive regulation of nucleocytoplasmic transport	5/251	61/18862	0.0013	0.00638494	0.0035516	GSK3B/JAK2/MAPK1/MAPK14/PRKACA	5
BP	GO:0080164	regulation of nitric oxide metabolic process	5/251	61/18862	0.0013	0.00638494	0.0035516	AKT1/HSP90AA1/INSR/JAK2/MMP8	5
BP	GO:0045862	positive regulation of proteolysis	13/251	367/18862	0.00133491	0.0065489	0.0036428	AKT1/CTSD/DAPK1/GBA/GSK3B/JAK2/LCK/MDM2/PLK1/PPARG/PTK2/SRC/SYK	13
BP	GO:0060333	interferon-gamma-mediated signaling pathway	6/251	91/18862	0.00135734	0.00665129	0.00369976	HCK/JAK2/NR1H2/NR1H3/PPARG/STAT1	6
BP	GO:0046887	positive regulation of hormone secretion	7/251	124/18862	0.00136627	0.00668064	0.00371609	CYP19A1/EGFR/JAK2/KIF5B/PPARD/PTPN11/RBP4	7
BP	GO:0000097	sulfur amino acid biosynthetic process	3/251	17/18862	0.00137915	0.00668064	0.00371609	CBS/MTAP/MTHFD1	3
BP	GO:0009162	deoxyribonucleoside monophosphate metabolic process	3/251	17/18862	0.00137915	0.00668064	0.00371609	DCK/TYMP/TYMS	3
BP	GO:0010759	positive regulation of macrophage chemotaxis	3/251	17/18862	0.00137915	0.00668064	0.00371609	CCL5/MAPK1/PTK2	3
BP	GO:0034374	low-density lipoprotein particle remodeling	3/251	17/18862	0.00137915	0.00668064	0.00371609	APOA2/PLA2G10/PLA2G2A	3
BP	GO:0055070	copper ion homeostasis	3/251	17/18862	0.00137915	0.00668064	0.00371609	ARF1/ATOX1/XIAP	3
BP	GO:0060602	branch elongation of an epithelium	3/251	17/18862	0.00137915	0.00668064	0.00371609	ESR1/FGF1/FGFR2	3
BP	GO:0060749	mammary gland alveolus development	3/251	17/18862	0.00137915	0.00668064	0.00371609	AR/ESR1/TPH1	3
BP	GO:0061377	mammary gland lobule development	3/251	17/18862	0.00137915	0.00668064	0.00371609	AR/ESR1/TPH1	3
BP	GO:1902170	cellular response to reactive nitrogen species	3/251	17/18862	0.00137915	0.00668064	0.00371609	CCNA2/CDK2/MMP3	3
BP	GO:0016241	regulation of macroautophagy	8/251	160/18862	0.00138209	0.00668064	0.00371609	AKT1/CASP3/CDK5R1/GBA/KDR/MAPK8/PRKACA/RHEB	8
BP	GO:0050680	negative regulation of epithelial cell proliferation	8/251	160/18862	0.00138209	0.00668064	0.00371609	AR/CDK6/FGFR2/PPARD/PPARG/STAT1/TGFBR1/VDR	8
BP	GO:0045453	bone resorption	5/251	62/18862	0.00139891	0.00674667	0.00375281	CA2/EGFR/RAC2/SRC/SYK	5
BP	GO:0051851	modulation by host of symbiont process	5/251	62/18862	0.00139891	0.00674667	0.00375281	APCS/CCL5/CCNT1/HSPA8/LTF	5
BP	GO:0002385	mucosal immune response	4/251	37/18862	0.00143192	0.00687484	0.0038241	LTF/NOS2/RNASE2/RNASE3	4
BP	GO:0070873	regulation of glycogen metabolic process	4/251	37/18862	0.00143192	0.00687484	0.0038241	AKT1/GSK3B/IGF1/INSR	4
BP	GO:0090218	positive regulation of lipid kinase activity	4/251	37/18862	0.00143192	0.00687484	0.0038241	F2/KIT/PTK2/SRC	4
BP	GO:1904994	regulation of leukocyte adhesion to vascular endothelial cell	4/251	37/18862	0.00143192	0.00687484	0.0038241	ELANE/RHOA/SELE/SELP	4
BP	GO:0030316	osteoclast differentiation	6/251	92/18862	0.00143616	0.00688087	0.00382746	CA2/EPHA2/GLO1/LTF/MAPK14/SRC	6
BP	GO:0030307	positive regulation of cell growth	8/251	161/18862	0.00143801	0.00688087	0.00382746	ADAM17/AKT1/CSNK2A1/EGFR/F2/IGF1/RAB11A/TGFBR1	8
BP	GO:2000058	regulation of ubiquitin-dependent protein catabolic process	8/251	161/18862	0.00143801	0.00688087	0.00382746	AKT1/CSNK2A1/FHIT/GBA/GSK3B/MDM2/PLK1/PTK2	8
BP	GO:0035690	cellular response to drug	5/251	63/18862	0.00150326	0.00718506	0.00399666	EGFR/NOS2/PDE4B/REN/UMPS	5
BP	GO:0007179	transforming growth factor beta receptor signaling pathway	9/251	202/18862	0.00157997	0.00751974	0.00418283	ADAM17/PARP1/PDPK1/PPARA/PTK2/RHOA/SRC/TGFBR1/TGFBR2	9
BP	GO:0010463	mesenchymal cell proliferation	4/251	38/18862	0.00158384	0.00751974	0.00418283	BMP7/FGFR2/STAT1/TGFBR2	4
BP	GO:0019433	triglyceride catabolic process	4/251	38/18862	0.00158384	0.00751974	0.00418283	FABP3/FABP4/FABP5/PIK3CG	4
BP	GO:0032885	regulation of polysaccharide biosynthetic process	4/251	38/18862	0.00158384	0.00751974	0.00418283	AKT1/GSK3B/IGF1/INSR	4
BP	GO:0042401	cellular biogenic amine biosynthetic process	4/251	38/18862	0.00158384	0.00751974	0.00418283	AMD1/PAH/SRM/TPH1	4
BP	GO:0071398	cellular response to fatty acid	4/251	38/18862	0.00158384	0.00751974	0.00418283	AKR1C1/AKR1C2/AKR1C3/SRC	4
BP	GO:0090257	regulation of muscle system process	10/251	243/18862	0.00159943	0.00758531	0.0042193	ACE2/IGF1/KIT/NOS3/PARP1/PDE4B/PDE4D/PIK3CG/PPARA/PRKACA	10
BP	GO:0006749	glutathione metabolic process	5/251	64/18862	0.00161323	0.00763381	0.00424628	GLO1/GSR/GSS/GSTA1/GSTP1	5
BP	GO:0033344	cholesterol efflux	5/251	64/18862	0.00161323	0.00763381	0.00424628	APOA2/CES1/NR1H2/NR1H3/PLA2G10	5
BP	GO:0006957	complement activation, alternative pathway	3/251	18/18862	0.0016388	0.00772061	0.00429457	C8G/CFB/CFD	3
BP	GO:0032930	positive regulation of superoxide anion generation	3/251	18/18862	0.0016388	0.00772061	0.00429457	EGFR/GSTP1/SYK	3
BP	GO:0060065	uterus development	3/251	18/18862	0.0016388	0.00772061	0.00429457	ESR1/RBP4/SRC	3
BP	GO:0070875	positive regulation of glycogen metabolic process	3/251	18/18862	0.0016388	0.00772061	0.00429457	AKT1/IGF1/INSR	3
BP	GO:0048469	cell maturation	8/251	166/18862	0.00174512	0.0081727	0.00454604	AKR1B1/ANG/GBA/PGR/PPARG/PRKACA/REN/TYMS	8
BP	GO:0006656	phosphatidylcholine biosynthetic process	4/251	39/18862	0.00174662	0.0081727	0.00454604	APOA2/CSNK2A1/FABP3/FABP5	4
BP	GO:0009309	amine biosynthetic process	4/251	39/18862	0.00174662	0.0081727	0.00454604	AMD1/PAH/SRM/TPH1	4
BP	GO:0016572	histone phosphorylation	4/251	39/18862	0.00174662	0.0081727	0.00454604	CCNA2/CDK2/CHEK1/JAK2	4
BP	GO:0033146	regulation of intracellular estrogen receptor signaling pathway	4/251	39/18862	0.00174662	0.0081727	0.00454604	AR/ESR1/PARP1/SRC	4
BP	GO:1905521	regulation of macrophage migration	4/251	39/18862	0.00174662	0.0081727	0.00454604	CCL5/MAPK1/MIF/PTK2	4
BP	GO:0031396	regulation of protein ubiquitination	9/251	205/18862	0.00174815	0.0081727	0.00454604	AKT1/BIRC7/FKBP1A/HDAC8/HSP90AA1/PLK1/PPIA/TGFBR1/XIAP	9
BP	GO:0052548	regulation of endopeptidase activity	14/251	426/18862	0.00178422	0.00833219	0.00463475	AKT1/CSNK2A1/CTSD/DAPK1/JAK2/LCK/LTF/MMP9/PPARG/PRDX5/SERPINA1/SRC/SYK/XIAP	14
BP	GO:0043255	regulation of carbohydrate biosynthetic process	6/251	96/18862	0.00178683	0.0083353	0.00463648	AKT1/GSK3B/IGF1/INSR/PDK2/PPARA	6
BP	GO:0046683	response to organophosphorus	7/251	130/18862	0.00179309	0.00835536	0.00464764	AGXT/AKR1C1/PIK3CG/PKLR/REN/STAT1/TYMS	7
BP	GO:0030072	peptide hormone secretion	10/251	247/18862	0.0018041	0.00839749	0.00467108	CCL5/DPP4/EGFR/HADH/JAK2/KIF5B/NOS2/PPARD/PTPN11/RBP4	10
BP	GO:1903522	regulation of blood circulation	11/251	290/18862	0.00181516	0.00843982	0.00469462	ACE/ACE2/AKT1/EGFR/JAK2/PDE4B/PDE4D/PIK3CG/PRKACA/THRA/THRB	11
BP	GO:0030073	insulin secretion	9/251	207/18862	0.00186803	0.00867619	0.0048261	CCL5/DPP4/HADH/JAK2/KIF5B/NOS2/PPARD/PTPN11/RBP4	9
BP	GO:0072329	monocarboxylic acid catabolic process	7/251	131/18862	0.00187329	0.00869116	0.00483443	AGXT/AKT1/CRAT/HADH/PPARA/PPARD/SORD	7
BP	GO:0008207	C21-steroid hormone metabolic process	4/251	40/18862	0.00192065	0.00882567	0.00490925	AKR1B1/AKR1C1/AKR1C2/AKR1C3	4
BP	GO:0009167	purine ribonucleoside monophosphate metabolic process	4/251	40/18862	0.00192065	0.00882567	0.00490925	ADK/APRT/IMPDH1/IMPDH2	4
BP	GO:0009187	cyclic nucleotide metabolic process	4/251	40/18862	0.00192065	0.00882567	0.00490925	EPHA2/PDE4B/PDE4D/PDE5A	4
BP	GO:0009261	ribonucleotide catabolic process	4/251	40/18862	0.00192065	0.00882567	0.00490925	HINT1/PDE4B/PDE4D/PDE5A	4
BP	GO:0045022	early endosome to late endosome transport	4/251	40/18862	0.00192065	0.00882567	0.00490925	EEA1/MAPK1/RAB5A/SRC	4
BP	GO:0045776	negative regulation of blood pressure	4/251	40/18862	0.00192065	0.00882567	0.00490925	NOS2/NOS3/PPARA/SOD2	4
BP	GO:0150077	regulation of neuroinflammatory response	4/251	40/18862	0.00192065	0.00882567	0.00490925	IGF1/MMP3/MMP8/MMP9	4
BP	GO:0006544	glycine metabolic process	3/251	19/18862	0.00192706	0.00882567	0.00490925	AGXT/DHFR/SHMT1	3
BP	GO:0009148	pyrimidine nucleoside triphosphate biosynthetic process	3/251	19/18862	0.00192706	0.00882567	0.00490925	DTYMK/TYMS/UCK2	3
BP	GO:0045780	positive regulation of bone resorption	3/251	19/18862	0.00192706	0.00882567	0.00490925	CA2/EGFR/SYK	3
BP	GO:0051900	regulation of mitochondrial depolarization	3/251	19/18862	0.00192706	0.00882567	0.00490925	KDR/PARP1/SRC	3
BP	GO:0071731	response to nitric oxide	3/251	19/18862	0.00192706	0.00882567	0.00490925	CCNA2/CDK2/MMP3	3
BP	GO:0042176	regulation of protein catabolic process	13/251	383/18862	0.00194702	0.00890753	0.00495479	AKT1/CSNK2A1/EGFR/FHIT/GBA/GSK3B/HMGCR/HSP90AA1/MDM2/NOS2/PLK1/PRKACA/PTK2	13
BP	GO:0006687	glycosphingolipid metabolic process	5/251	67/18862	0.00197863	0.00900393	0.00500841	ARSA/GBA/HEXB/KIT/STS	5
BP	GO:0038034	signal transduction in absence of ligand	5/251	67/18862	0.00197863	0.00900393	0.00500841	AKT1/CASP3/CTNNA1/FGFR1/GSK3B	5
BP	GO:0042987	amyloid precursor protein catabolic process	5/251	67/18862	0.00197863	0.00900393	0.00500841	ADAM17/BACE1/CASP3/FKBP1A/IGF1	5
BP	GO:0050848	regulation of calcium-mediated signaling	5/251	67/18862	0.00197863	0.00900393	0.00500841	BST1/GSK3B/IGF1/PDK2/SYK	5
BP	GO:0097192	extrinsic apoptotic signaling pathway in absence of ligand	5/251	67/18862	0.00197863	0.00900393	0.00500841	AKT1/CASP3/CTNNA1/FGFR1/GSK3B	5
BP	GO:0021761	limbic system development	6/251	98/18862	0.00198479	0.00902234	0.00501865	CASP3/CDK5R1/CDK6/FGFR2/GSK3B/KIF5B	6
BP	GO:0031331	positive regulation of cellular catabolic process	13/251	384/18862	0.00199192	0.00904514	0.00503133	AKT1/DAPK1/GBA/GSK3B/HSP90AA1/IGF1/INSR/KDR/MDM2/PLK1/PPARA/PTK2/PTPN1	13
BP	GO:0045216	cell-cell junction organization	9/251	209/18862	0.0019944	0.00904678	0.00503224	ACE/ACE2/ANG/CTNNA1/EPHA2/PRKACA/RHOA/SRC/TGFBR1	9
BP	GO:0071560	cellular response to transforming growth factor beta stimulus	10/251	251/18862	0.00202946	0.00917659	0.00510445	ADAM17/FGFR2/PARP1/PDPK1/PPARA/PTK2/RHOA/SRC/TGFBR1/TGFBR2	10
BP	GO:1901617	organic hydroxy compound biosynthetic process	10/251	251/18862	0.00202946	0.00917659	0.00510445	AKR1B1/AKR1C3/CES1/DHFR/FGF1/GBA/HMGCR/HSD17B1/PAH/TPH1	10
BP	GO:1903362	regulation of cellular protein catabolic process	10/251	251/18862	0.00202946	0.00917659	0.00510445	AKT1/CSNK2A1/FHIT/GBA/GSK3B/HSP90AA1/MDM2/PLK1/PRKACA/PTK2	10
BP	GO:0050729	positive regulation of inflammatory response	7/251	133/18862	0.00204201	0.00922359	0.00513059	EGFR/FABP4/JAK2/MMP8/PIK3CG/PLA2G2A/TGM2	7
BP	GO:0070374	positive regulation of ERK1 and ERK2 cascade	9/251	210/18862	0.00206009	0.00929544	0.00517056	CCL5/EGFR/FGFR2/KDR/MIF/NQO2/PLA2G2A/PTPN11/SRC	9
BP	GO:0022600	digestive system process	6/251	99/18862	0.00208977	0.00940949	0.005234	AKR1C1/NPR3/NR1H2/NR1H3/RBP4/TYMP	6
BP	GO:0042102	positive regulation of T cell proliferation	6/251	99/18862	0.00208977	0.00940949	0.005234	CCL5/IGF1/JAK3/PNP/SYK/TGFBR2	6
BP	GO:0002251	organ or tissue specific immune response	4/251	41/18862	0.00210633	0.00946361	0.0052641	LTF/NOS2/RNASE2/RNASE3	4
BP	GO:0030850	prostate gland development	4/251	41/18862	0.00210633	0.00946361	0.0052641	AR/BMP7/ESR1/FGFR2	4
BP	GO:0006625	protein targeting to peroxisome	5/251	68/18862	0.00211287	0.00946361	0.0052641	AGXT/CAT/CRAT/EPHX2/NOS2	5
BP	GO:0072662	protein localization to peroxisome	5/251	68/18862	0.00211287	0.00946361	0.0052641	AGXT/CAT/CRAT/EPHX2/NOS2	5
BP	GO:0072663	establishment of protein localization to peroxisome	5/251	68/18862	0.00211287	0.00946361	0.0052641	AGXT/CAT/CRAT/EPHX2/NOS2	5
BP	GO:0071356	cellular response to tumor necrosis factor	11/251	296/18862	0.00212998	0.00952336	0.00529734	ADAM17/AKT1/CCL5/FABP4/GBA/GSTP1/JAK2/MAPK1/MAPK14/STAT1/SYK	11
BP	GO:0008584	male gonad development	7/251	134/18862	0.00213067	0.00952336	0.00529734	AKR1C3/AR/CTNNA1/ESR1/KIT/REN/TGFBR1	7
BP	GO:0046546	development of primary male sexual characteristics	7/251	135/18862	0.00222227	0.00989979	0.00550672	AKR1C3/AR/CTNNA1/ESR1/KIT/REN/TGFBR1	7
BP	GO:0051384	response to glucocorticoid	7/251	135/18862	0.00222227	0.00989979	0.00550672	AGXT/BCHE/CASP3/EGFR/GBA/GSTP1/TYMS	7
BP	GO:0060284	regulation of cell development	15/251	485/18862	0.00222963	0.00989979	0.00550672	BMP7/CDK5R1/CTNNA1/F2/GSK3B/IGF1/KIT/LTF/MME/PPARG/RAB11A/RHEB/RHOA/RTN4R/THRB	15
BP	GO:0006525	arginine metabolic process	3/251	20/18862	0.002245	0.00989979	0.00550672	NOS2/NOS3/OAT	3
BP	GO:0010310	regulation of hydrogen peroxide metabolic process	3/251	20/18862	0.002245	0.00989979	0.00550672	MMP3/RAC2/SOD2	3
BP	GO:0032928	regulation of superoxide anion generation	3/251	20/18862	0.002245	0.00989979	0.00550672	EGFR/GSTP1/SYK	3
BP	GO:0043931	ossification involved in bone maturation	3/251	20/18862	0.002245	0.00989979	0.00550672	IGF1/LTF/RHOA	3
BP	GO:0046655	folic acid metabolic process	3/251	20/18862	0.002245	0.00989979	0.00550672	DHFR/MTHFD1/SHMT1	3
BP	GO:0046697	decidualization	3/251	20/18862	0.002245	0.00989979	0.00550672	MAPK1/PPARD/VDR	3
BP	GO:0051767	nitric-oxide synthase biosynthetic process	3/251	20/18862	0.002245	0.00989979	0.00550672	GSTP1/JAK2/KDR	3
BP	GO:0051769	regulation of nitric-oxide synthase biosynthetic process	3/251	20/18862	0.002245	0.00989979	0.00550672	GSTP1/JAK2/KDR	3
BP	GO:0060445	branching involved in salivary gland morphogenesis	3/251	20/18862	0.002245	0.00989979	0.00550672	BMP7/FGFR2/TGM2	3
BP	GO:1902176	negative regulation of oxidative stress-induced intrinsic apoptotic signaling pathway	3/251	20/18862	0.002245	0.00989979	0.00550672	AKT1/PPIA/SOD2	3
BP	GO:0003197	endocardial cushion development	4/251	42/18862	0.00230403	0.0101287	0.00563406	BMP7/NOS3/TGFBR1/TGFBR2	4
BP	GO:0031670	cellular response to nutrient	4/251	42/18862	0.00230403	0.0101287	0.00563406	PDK2/PIM1/PPARG/VDR	4
BP	GO:0048806	genitalia development	4/251	42/18862	0.00230403	0.0101287	0.00563406	AR/ESR1/PTPN11/RBP4	4
BP	GO:0045598	regulation of fat cell differentiation	7/251	136/18862	0.00231688	0.0101747	0.00565966	AKT1/BMP7/MAPK14/PIM1/PPARD/PPARG/TPH1	7
BP	GO:0032371	regulation of sterol transport	5/251	70/18862	0.0024011	0.0105122	0.00584737	APOA2/CES1/NR1H2/NR1H3/PLA2G10	5
BP	GO:0032374	regulation of cholesterol transport	5/251	70/18862	0.0024011	0.0105122	0.00584737	APOA2/CES1/NR1H2/NR1H3/PLA2G10	5
BP	GO:0045123	cellular extravasation	5/251	70/18862	0.0024011	0.0105122	0.00584737	BST1/ELANE/PIK3CG/SELE/SELP	5
BP	GO:0071559	response to transforming growth factor beta	10/251	257/18862	0.00240959	0.0105386	0.00586204	ADAM17/FGFR2/PARP1/PDPK1/PPARA/PTK2/RHOA/SRC/TGFBR1/TGFBR2	10
BP	GO:1903050	regulation of proteolysis involved in cellular protein catabolic process	9/251	215/18862	0.00241494	0.0105512	0.00586905	AKT1/CSNK2A1/FHIT/GBA/GSK3B/MDM2/PLK1/PRKACA/PTK2	9
BP	GO:0052126	movement in host environment	8/251	175/18862	0.00242674	0.0105844	0.00588755	ACE2/APCS/DPP4/EGFR/EPHA2/MET/PPIA/SRC	8
BP	GO:0042116	macrophage activation	6/251	102/18862	0.00242998	0.0105844	0.00588755	JAK2/MIF/MMP8/NR1H3/PLA2G10/SYK	6
BP	GO:0043200	response to amino acid	6/251	102/18862	0.00242998	0.0105844	0.00588755	CASP3/DHODH/F7/GSS/GSTP1/NQO1	6
BP	GO:0006874	cellular calcium ion homeostasis	14/251	442/18862	0.00249979	0.0108774	0.00605051	CCL5/ELANE/ESR1/F2/FKBP1A/HEXB/JAK2/LCK/NCS1/PDE4D/PDPK1/PIK3CG/PRKACA/TGM2	14
BP	GO:0022602	ovulation cycle process	4/251	43/18862	0.00251414	0.0109065	0.00606672	CASP3/ESR1/PGR/SRC	4
BP	GO:0046677	response to antibiotic	4/251	43/18862	0.00251414	0.0109065	0.00606672	CASP3/HSP90AA1/JAK2/MDM2	4
BP	GO:0098927	vesicle-mediated transport between endosomal compartments	4/251	43/18862	0.00251414	0.0109065	0.00606672	EEA1/MAPK1/RAB5A/SRC	4
BP	GO:0046822	regulation of nucleocytoplasmic transport	6/251	103/18862	0.00255215	0.0110602	0.00615219	GSK3B/JAK2/MAPK1/MAPK14/PRKACA/PTPN11	6
BP	GO:0070227	lymphocyte apoptotic process	5/251	71/18862	0.00255545	0.0110633	0.00615391	AKT1/BIRC7/CCL5/JAK3/LGALS3	5
BP	GO:0002053	positive regulation of mesenchymal cell proliferation	3/251	21/18862	0.00259362	0.0111606	0.00620807	FGFR2/STAT1/TGFBR2	3
BP	GO:0007617	mating behavior	3/251	21/18862	0.00259362	0.0111606	0.00620807	HEXB/THRA/THRB	3
BP	GO:0010875	positive regulation of cholesterol efflux	3/251	21/18862	0.00259362	0.0111606	0.00620807	CES1/NR1H2/NR1H3	3
BP	GO:0035357	peroxisome proliferator activated receptor signaling pathway	3/251	21/18862	0.00259362	0.0111606	0.00620807	FABP5/PPARG/RXRA	3
BP	GO:0048169	regulation of long-term neuronal synaptic plasticity	3/251	21/18862	0.00259362	0.0111606	0.00620807	KIT/RAB11A/RAB5A	3
BP	GO:1902307	positive regulation of sodium ion transmembrane transport	3/251	21/18862	0.00259362	0.0111606	0.00620807	ARF1/GLRX/KIF5B	3
BP	GO:1901796	regulation of signal transduction by p53 class mediator	8/251	177/18862	0.00260325	0.0111909	0.00622487	AKT1/CDK2/CDK5R1/CHEK1/CSNK2A1/MAPK14/MDM2/MIF	8
BP	GO:2000060	positive regulation of ubiquitin-dependent protein catabolic process	6/251	104/18862	0.00267887	0.0115043	0.00639926	AKT1/GBA/GSK3B/MDM2/PLK1/PTK2	6
BP	GO:0015718	monocarboxylic acid transport	8/251	178/18862	0.0026952	0.0115512	0.00642533	ACE/AKR1C1/CES1/NOS2/PLA2G10/PLA2G2A/RXRA/SYK	8
BP	GO:0022900	electron transport chain	8/251	178/18862	0.0026952	0.0115512	0.00642533	ADH5/AKR1B1/ALDH2/CYP19A1/GLRX/GSR/ME2/NQO2	8
BP	GO:0035924	cellular response to vascular endothelial growth factor stimulus	5/251	72/18862	0.00271689	0.0115977	0.00645116	AKT1/KDR/MAPK14/MAPKAPK2/PGF	5
BP	GO:0043574	peroxisomal transport	5/251	72/18862	0.00271689	0.0115977	0.00645116	AGXT/CAT/CRAT/EPHX2/NOS2	5
BP	GO:0048708	astrocyte differentiation	5/251	72/18862	0.00271689	0.0115977	0.00645116	CDK6/EGFR/F2/MAPK1/PTPN11	5
BP	GO:0050891	multicellular organismal water homeostasis	5/251	72/18862	0.00271689	0.0115977	0.00645116	AKR1B1/GBA/MET/PRKACA/RAB11A	5
BP	GO:0010874	regulation of cholesterol efflux	4/251	44/18862	0.00273705	0.0116372	0.00647317	CES1/NR1H2/NR1H3/PLA2G10	4
BP	GO:0045124	regulation of bone resorption	4/251	44/18862	0.00273705	0.0116372	0.00647317	CA2/EGFR/SRC/SYK	4
BP	GO:0060711	labyrinthine layer development	4/251	44/18862	0.00273705	0.0116372	0.00647317	AKT1/BMP7/FGFR2/MAPK1	4
BP	GO:0150076	neuroinflammatory response	4/251	44/18862	0.00273705	0.0116372	0.00647317	IGF1/MMP3/MMP8/MMP9	4
BP	GO:0001906	cell killing	8/251	179/18862	0.00278966	0.0118491	0.00659103	AZGP1/CTSG/ELANE/F2/LTF/LYZ/NOS2/SYK	8
BP	GO:0021766	hippocampus development	5/251	73/18862	0.00288558	0.0122444	0.00681088	CASP3/CDK5R1/CDK6/GSK3B/KIF5B	5
BP	GO:0045444	fat cell differentiation	9/251	221/18862	0.0029031	0.0123065	0.00684544	AKT1/BMP7/FABP3/FABP4/MAPK14/PIM1/PPARD/PPARG/TPH1	9
BP	GO:0072507	divalent inorganic cation homeostasis	15/251	499/18862	0.00291838	0.012359	0.00687465	CCL5/EGFR/ELANE/ESR1/F2/FKBP1A/HEXB/JAK2/LCK/NCS1/PDE4D/PDPK1/PIK3CG/PRKACA/TGM2	15
BP	GO:0006775	fat-soluble vitamin metabolic process	4/251	45/18862	0.00297313	0.0124337	0.00691622	CBR1/GC/PPARD/VDR	4
BP	GO:0017144	drug metabolic process	4/251	45/18862	0.00297313	0.0124337	0.00691622	BCHE/CBR1/CYP2C9/NR1I2	4
BP	GO:0032881	regulation of polysaccharide metabolic process	4/251	45/18862	0.00297313	0.0124337	0.00691622	AKT1/GSK3B/IGF1/INSR	4
BP	GO:0048701	embryonic cranial skeleton morphogenesis	4/251	45/18862	0.00297313	0.0124337	0.00691622	FGFR2/MTHFD1/TGFBR1/TGFBR2	4
BP	GO:0006907	pinocytosis	3/251	22/18862	0.00297385	0.0124337	0.00691622	MAPKAPK2/NR1H2/NR1H3	3
BP	GO:0009220	pyrimidine ribonucleotide biosynthetic process	3/251	22/18862	0.00297385	0.0124337	0.00691622	DHODH/UCK2/UMPS	3
BP	GO:0030810	positive regulation of nucleotide biosynthetic process	3/251	22/18862	0.00297385	0.0124337	0.00691622	NOS2/NOS3/PPARA	3
BP	GO:0035584	calcium-mediated signaling using intracellular calcium source	3/251	22/18862	0.00297385	0.0124337	0.00691622	KDR/PRKACA/SELP	3
BP	GO:0046058	cAMP metabolic process	3/251	22/18862	0.00297385	0.0124337	0.00691622	EPHA2/PDE4B/PDE4D	3
BP	GO:0051882	mitochondrial depolarization	3/251	22/18862	0.00297385	0.0124337	0.00691622	KDR/PARP1/SRC	3
BP	GO:0071404	cellular response to low-density lipoprotein particle stimulus	3/251	22/18862	0.00297385	0.0124337	0.00691622	CES1/PPARG/SYK	3
BP	GO:0090335	regulation of brown fat cell differentiation	3/251	22/18862	0.00297385	0.0124337	0.00691622	BMP7/MAPK14/PIM1	3
BP	GO:1900373	positive regulation of purine nucleotide biosynthetic process	3/251	22/18862	0.00297385	0.0124337	0.00691622	NOS2/NOS3/PPARA	3
BP	GO:0043409	negative regulation of MAPK cascade	8/251	181/18862	0.00298633	0.0124737	0.00693844	AKT1/BMP7/DUSP6/GBA/GSTP1/IGF1R/PPIA/PTPN1	8
BP	GO:0048588	developmental cell growth	9/251	222/18862	0.00299154	0.0124832	0.00694376	CDK5R1/GSK3B/HSP90AA1/IGF1/PAK6/PPARA/RAB11A/RTN4R/TGFBR2	9
BP	GO:0005977	glycogen metabolic process	5/251	74/18862	0.00306171	0.0127387	0.00708588	AKT1/GSK3B/IGF1/INSR/PYGL	5
BP	GO:0032418	lysosome localization	5/251	74/18862	0.00306171	0.0127387	0.00708588	KIT/PDPK1/PIK3CG/RAC2/SYK	5
BP	GO:0046323	glucose import	5/251	74/18862	0.00306171	0.0127387	0.00708588	AKT1/IGF1/INSR/MAPK14/PTPN11	5
BP	GO:0045089	positive regulation of innate immune response	9/251	223/18862	0.00308209	0.0128108	0.00712598	CCL5/HCK/HSP90AA1/ICAM2/MMP12/PDPK1/PRKACA/SRC/SYK	9
BP	GO:0051091	positive regulation of DNA-binding transcription factor activity	10/251	266/18862	0.00308503	0.0128108	0.00712598	AKT1/AR/CAT/ESR1/ESR2/JAK2/KIT/LTF/PPARG/PPIA	10
BP	GO:0016236	macroautophagy	11/251	311/18862	0.00311446	0.0129205	0.00718698	AKT1/CASP3/CDK5R1/CSNK2A1/GBA/KDR/MAPK8/PRKACA/RAB5A/RHEB/SRC	11
BP	GO:0055074	calcium ion homeostasis	14/251	454/18862	0.00317959	0.0131779	0.00733014	CCL5/ELANE/ESR1/F2/FKBP1A/HEXB/JAK2/LCK/NCS1/PDE4D/PDPK1/PIK3CG/PRKACA/TGM2	14
BP	GO:0010675	regulation of cellular carbohydrate metabolic process	7/251	144/18862	0.00319015	0.013196	0.00734024	AKT1/GSK3B/IGF1/INSR/PDK2/PPARA/SRC	7
BP	GO:0014074	response to purine-containing compound	7/251	144/18862	0.00319015	0.013196	0.00734024	AGXT/DHODH/PIK3CG/PKLR/PPARG/REN/STAT1	7
BP	GO:0005978	glycogen biosynthetic process	4/251	46/18862	0.00322275	0.013258	0.00737472	AKT1/GSK3B/IGF1/INSR	4
BP	GO:0009250	glucan biosynthetic process	4/251	46/18862	0.00322275	0.013258	0.00737472	AKT1/GSK3B/IGF1/INSR	4
BP	GO:0071354	cellular response to interleukin-6	4/251	46/18862	0.00322275	0.013258	0.00737472	JAK2/PTPN11/SRC/STAT1	4
BP	GO:0101023	vascular endothelial cell proliferation	4/251	46/18862	0.00322275	0.013258	0.00737472	ADAM17/FGFR1/PDPK1/PPARG	4
BP	GO:1905562	regulation of vascular endothelial cell proliferation	4/251	46/18862	0.00322275	0.013258	0.00737472	ADAM17/FGFR1/PDPK1/PPARG	4
BP	GO:0008593	regulation of Notch signaling pathway	6/251	108/18862	0.00323344	0.013258	0.00737472	AKT1/BMP7/EGFR/KIT/NOS3/SRC	6
BP	GO:0071156	regulation of cell cycle arrest	6/251	108/18862	0.00323344	0.013258	0.00737472	CDK2/CDK5R1/FAP/MDM2/MIF/PRKACA	6
BP	GO:0052547	regulation of peptidase activity	14/251	455/18862	0.00324248	0.013258	0.00737472	AKT1/CSNK2A1/CTSD/DAPK1/JAK2/LCK/LTF/MMP9/PPARG/PRDX5/SERPINA1/SRC/SYK/XIAP	14
BP	GO:0006073	cellular glucan metabolic process	5/251	75/18862	0.00324547	0.013258	0.00737472	AKT1/GSK3B/IGF1/INSR/PYGL	5
BP	GO:0006635	fatty acid beta-oxidation	5/251	75/18862	0.00324547	0.013258	0.00737472	AKT1/CRAT/HADH/PPARA/PPARD	5
BP	GO:0044042	glucan metabolic process	5/251	75/18862	0.00324547	0.013258	0.00737472	AKT1/GSK3B/IGF1/INSR/PYGL	5
BP	GO:0055117	regulation of cardiac muscle contraction	5/251	75/18862	0.00324547	0.013258	0.00737472	ACE2/PDE4B/PDE4D/PIK3CG/PRKACA	5
BP	GO:0072332	intrinsic apoptotic signaling pathway by p53 class mediator	5/251	75/18862	0.00324547	0.013258	0.00737472	FHIT/HINT1/MDM2/MIF/PDK2	5
BP	GO:0022898	regulation of transmembrane transporter activity	10/251	268/18862	0.00325389	0.0132797	0.0073868	ACE2/DAPK1/FKBP1A/GLRX/KIF5B/MMP9/PDE4B/PDE4D/PIM1/PRKACA	10
BP	GO:0002040	sprouting angiogenesis	8/251	184/18862	0.0033014	0.0134608	0.00748751	AKT1/EPHA2/EPHB4/FGF1/KDR/PDPK1/PGF/RHOA	8
BP	GO:0051346	negative regulation of hydrolase activity	14/251	456/18862	0.00330639	0.0134683	0.00749168	AKT1/APCS/APOA2/CSNK2A1/FKBP1A/GSK3B/LGALS3/LTF/MMP9/PRDX5/SERPINA1/SRC/TNK2/XIAP	14
BP	GO:1903169	regulation of calcium ion transmembrane transport	7/251	145/18862	0.00331487	0.0134899	0.00750373	F2/FKBP1A/PDE4B/PDE4D/PDPK1/PIK3CG/PRKACA	7
BP	GO:0030301	cholesterol transport	6/251	109/18862	0.00338454	0.0136519	0.00759381	AKR1C1/APOA2/CES1/NR1H2/NR1H3/PLA2G10	6
BP	GO:0009219	pyrimidine deoxyribonucleotide metabolic process	3/251	23/18862	0.00338661	0.0136519	0.00759381	DTYMK/TYMP/TYMS	3
BP	GO:0030194	positive regulation of blood coagulation	3/251	23/18862	0.00338661	0.0136519	0.00759381	F2/F7/PLG	3
BP	GO:0035162	embryonic hemopoiesis	3/251	23/18862	0.00338661	0.0136519	0.00759381	KDR/KIT/TGFBR2	3
BP	GO:0042026	protein refolding	3/251	23/18862	0.00338661	0.0136519	0.00759381	FKBP1A/HSP90AA1/HSPA8	3
BP	GO:0045980	negative regulation of nucleotide metabolic process	3/251	23/18862	0.00338661	0.0136519	0.00759381	CDA/PARP1/PPARA	3
BP	GO:0060571	morphogenesis of an epithelial fold	3/251	23/18862	0.00338661	0.0136519	0.00759381	AR/BMP7/FGFR2	3
BP	GO:0070977	bone maturation	3/251	23/18862	0.00338661	0.0136519	0.00759381	IGF1/LTF/RHOA	3
BP	GO:0098743	cell aggregation	3/251	23/18862	0.00338661	0.0136519	0.00759381	LTF/MAPK14/THRA	3
BP	GO:1900048	positive regulation of hemostasis	3/251	23/18862	0.00338661	0.0136519	0.00759381	F2/F7/PLG	3
BP	GO:0051279	regulation of release of sequestered calcium ion into cytosol	5/251	76/18862	0.00343704	0.0138421	0.00769962	F2/FKBP1A/PDE4D/PDPK1/PRKACA	5
BP	GO:0046474	glycerophospholipid biosynthetic process	9/251	227/18862	0.00346617	0.0139463	0.00775757	APOA2/ARF1/CSNK2A1/FABP3/FABP5/PIK3CG/PLA2G10/PLA2G2A/RAB5A	9
BP	GO:0009409	response to cold	4/251	47/18862	0.00348628	0.0139746	0.0077733	HSP90AA1/PPARG/SOD2/THRA	4
BP	GO:0010712	regulation of collagen metabolic process	4/251	47/18862	0.00348628	0.0139746	0.0077733	F2/FAP/PPARD/PPARG	4
BP	GO:0051972	regulation of telomerase activity	4/251	47/18862	0.00348628	0.0139746	0.0077733	HSP90AA1/MAPK1/PPARG/SRC	4
BP	GO:1904707	positive regulation of vascular associated smooth muscle cell proliferation	4/251	47/18862	0.00348628	0.0139746	0.0077733	IGF1/JAK2/MMP9/NQO2	4
BP	GO:0050792	regulation of viral process	8/251	186/18862	0.00352539	0.0141181	0.00785314	APCS/CCL5/CCNT1/ISG20/LTF/PPARA/PPIA/STAT1	8
BP	GO:0032481	positive regulation of type I interferon production	5/251	77/18862	0.0036366	0.0145226	0.00807815	HSP90AA1/MMP12/PTPN11/STAT1/SYK	5
BP	GO:0043407	negative regulation of MAP kinase activity	5/251	77/18862	0.0036366	0.0145226	0.00807815	BMP7/DUSP6/GBA/GSTP1/PTPN1	5
BP	GO:0051057	positive regulation of small GTPase mediated signal transduction	5/251	77/18862	0.0036366	0.0145226	0.00807815	IGF1/JAK2/PIK3CG/RTN4R/SRC	5
BP	GO:1905954	positive regulation of lipid localization	6/251	111/18862	0.00370242	0.0147716	0.00821668	CES1/CYP19A1/FABP3/NR1H2/NR1H3/PLA2G10	6
BP	GO:0002218	activation of innate immune response	7/251	148/18862	0.00371143	0.0147938	0.008229	HCK/HSP90AA1/ICAM2/PDPK1/PRKACA/SRC/SYK	7
BP	GO:0002673	regulation of acute inflammatory response	4/251	48/18862	0.00376409	0.0149479	0.00831472	APCS/GSTP1/PIK3CG/PPARG	4
BP	GO:0010656	negative regulation of muscle cell apoptotic process	4/251	48/18862	0.00376409	0.0149479	0.00831472	BMP7/IGF1/JAK2/PDPK1	4
BP	GO:0042398	cellular modified amino acid biosynthetic process	4/251	48/18862	0.00376409	0.0149479	0.00831472	DHFR/GSS/MTHFD1/SHMT1	4
BP	GO:0060688	regulation of morphogenesis of a branching structure	4/251	48/18862	0.00376409	0.0149479	0.00831472	AR/BMP7/ESR1/FGFR2	4
BP	GO:0003272	endocardial cushion formation	3/251	24/18862	0.00383273	0.0151221	0.00841162	BMP7/TGFBR1/TGFBR2	3
BP	GO:0042454	ribonucleoside catabolic process	3/251	24/18862	0.00383273	0.0151221	0.00841162	AHCY/CDA/PNP	3
BP	GO:0045822	negative regulation of heart contraction	3/251	24/18862	0.00383273	0.0151221	0.00841162	JAK2/PDE4D/PIK3CG	3
BP	GO:0050820	positive regulation of coagulation	3/251	24/18862	0.00383273	0.0151221	0.00841162	F2/F7/PLG	3
BP	GO:0051000	positive regulation of nitric-oxide synthase activity	3/251	24/18862	0.00383273	0.0151221	0.00841162	AKT1/DHFR/NPR3	3
BP	GO:1905523	positive regulation of macrophage migration	3/251	24/18862	0.00383273	0.0151221	0.00841162	CCL5/MAPK1/PTK2	3
BP	GO:1905564	positive regulation of vascular endothelial cell proliferation	3/251	24/18862	0.00383273	0.0151221	0.00841162	ADAM17/FGFR1/PDPK1	3
BP	GO:0045913	positive regulation of carbohydrate metabolic process	5/251	78/18862	0.00384434	0.01514	0.00842156	AKT1/IGF1/INSR/PPARA/SRC	5
BP	GO:0061844	antimicrobial humoral immune response mediated by antimicrobial peptide	5/251	78/18862	0.00384434	0.01514	0.00842156	ANG/ELANE/F2/LTF/RNASE3	5
BP	GO:0008643	carbohydrate transport	7/251	149/18862	0.00385132	0.0151535	0.00842909	AKT1/FABP5/IGF1/INSR/MAPK14/PPARD/PTPN11	7
BP	GO:0030278	regulation of ossification	6/251	112/18862	0.00386942	0.0151967	0.00845313	BMP7/LTF/MAPK1/MAPK14/PTPN11/TPH1	6
BP	GO:0051209	release of sequestered calcium ion into cytosol	6/251	112/18862	0.00386942	0.0151967	0.00845313	F2/FKBP1A/LCK/PDE4D/PDPK1/PRKACA	6
BP	GO:0001818	negative regulation of cytokine production	12/251	367/18862	0.00387695	0.0152123	0.0084618	APOA2/ELANE/EPHA2/F2/FKBP1A/GBA/GSTP1/IGF1/JAK3/LTF/MMP8/PPARA	12
BP	GO:0022408	negative regulation of cell-cell adhesion	8/251	189/18862	0.00388327	0.0152231	0.00846781	AKT1/CASP3/JAK2/JAK3/LGALS3/PLG/PPARA/PTK2	8
BP	GO:1903364	positive regulation of cellular protein catabolic process	7/251	150/18862	0.00399518	0.0156475	0.00870387	AKT1/GBA/GSK3B/HSP90AA1/MDM2/PLK1/PTK2	7
BP	GO:0050890	cognition	10/251	276/18862	0.00400433	0.015669	0.00871581	BCHE/CASP3/EGFR/INSR/KIT/MAPK1/MME/NQO2/PAK6/THRA	10
BP	GO:0006694	steroid biosynthetic process	8/251	190/18862	0.00400859	0.0156713	0.0087171	AKR1B1/AKR1C3/CES1/CYP19A1/FGF1/HMGCR/HSD11B1/HSD17B1	8
BP	GO:0005976	polysaccharide metabolic process	6/251	113/18862	0.00404194	0.0157728	0.00877357	AKT1/CHIT1/GSK3B/IGF1/INSR/PYGL	6
BP	GO:0051283	negative regulation of sequestering of calcium ion	6/251	113/18862	0.00404194	0.0157728	0.00877357	F2/FKBP1A/LCK/PDE4D/PDPK1/PRKACA	6
BP	GO:0070231	T cell apoptotic process	4/251	49/18862	0.00405652	0.0157873	0.00878166	AKT1/CCL5/JAK3/LGALS3	4
BP	GO:0072132	mesenchyme morphogenesis	4/251	49/18862	0.00405652	0.0157873	0.00878166	BMP7/NOS3/TGFBR1/TGFBR2	4
BP	GO:0001776	leukocyte homeostasis	5/251	79/18862	0.00406045	0.0157873	0.00878166	ADAM17/AKT1/CASP3/JAK3/PDE4B	5
BP	GO:0030104	water homeostasis	5/251	79/18862	0.00406045	0.0157873	0.00878166	AKR1B1/GBA/MET/PRKACA/RAB11A	5
BP	GO:0010821	regulation of mitochondrion organization	7/251	151/18862	0.00414308	0.016094	0.00895223	AKT1/DHODH/GSK3B/IGF1/KDR/MAPK8/MMP9	7
BP	GO:0006644	phospholipid metabolic process	13/251	419/18862	0.0041928	0.0162723	0.00905143	APOA2/ARF1/CSNK2A1/FABP3/FABP5/HEXB/NR1H2/NR1H3/PIK3CG/PLA2G10/PLA2G2A/PPARD/RAB5A	13
BP	GO:2000106	regulation of leukocyte apoptotic process	5/251	80/18862	0.0042851	0.0166154	0.00924229	ADAM17/BIRC7/CCL5/JAK3/LGALS3	5
BP	GO:0002092	positive regulation of receptor internalization	3/251	25/18862	0.00431299	0.016618	0.00924373	INSR/SELE/SYK	3
BP	GO:0009147	pyrimidine nucleoside triphosphate metabolic process	3/251	25/18862	0.00431299	0.016618	0.00924373	DTYMK/TYMS/UCK2	3
BP	GO:0032682	negative regulation of chemokine production	3/251	25/18862	0.00431299	0.016618	0.00924373	ELANE/EPHA2/GSTP1	3
BP	GO:0050927	positive regulation of positive chemotaxis	3/251	25/18862	0.00431299	0.016618	0.00924373	F7/KDR/PGF	3
BP	GO:0051873	killing by host of symbiont cells	3/251	25/18862	0.00431299	0.016618	0.00924373	CTSG/ELANE/F2	3
BP	GO:0071425	hematopoietic stem cell proliferation	3/251	25/18862	0.00431299	0.016618	0.00924373	ACE/GBA/PIM1	3
BP	GO:1903523	negative regulation of blood circulation	3/251	25/18862	0.00431299	0.016618	0.00924373	JAK2/PDE4D/PIK3CG	3
BP	GO:0006470	protein dephosphorylation	11/251	325/18862	0.00433605	0.0166918	0.00928477	ACP3/DUSP6/FKBP1A/GBA/GSK3B/JAK2/LCK/LGALS3/PPIA/PTPN1/PTPN11	11
BP	GO:0007050	cell cycle arrest	9/251	235/18862	0.00434671	0.0167178	0.00929922	CDK2/CDK5R1/CDK6/FAP/MDM2/MIF/PRKACA/RHEB/TGFBR1	9
BP	GO:0034656	nucleobase-containing small molecule catabolic process	4/251	50/18862	0.00436394	0.0167389	0.00931094	AHCY/CDA/PNP/TYMP	4
BP	GO:0070741	response to interleukin-6	4/251	50/18862	0.00436394	0.0167389	0.00931094	JAK2/PTPN11/SRC/STAT1	4
BP	GO:1903202	negative regulation of oxidative stress-induced cell death	4/251	50/18862	0.00436394	0.0167389	0.00931094	AKT1/MET/PPIA/SOD2	4
BP	GO:0001704	formation of primary germ layer	6/251	115/18862	0.00440398	0.0168471	0.00937115	BMP7/EPHA2/FGFR2/MMP8/MMP9/PRKACA	6
BP	GO:0003206	cardiac chamber morphogenesis	6/251	115/18862	0.00440398	0.0168471	0.00937115	BMP7/FGFR2/FKBP1A/RBP4/TGFBR1/TGFBR2	6
BP	GO:0051282	regulation of sequestering of calcium ion	6/251	115/18862	0.00440398	0.0168471	0.00937115	F2/FKBP1A/LCK/PDE4D/PDPK1/PRKACA	6
BP	GO:0051960	regulation of nervous system development	13/251	422/18862	0.00444875	0.0169976	0.00945488	AKT1/BMP7/CDK5R1/CTNNA1/F2/KIT/MME/PPARG/RAB11A/RHEB/RHOA/RTN4R/TYMP	13
BP	GO:0046661	male sex differentiation	7/251	153/18862	0.00445129	0.0169976	0.00945488	AKR1C3/AR/CTNNA1/ESR1/KIT/REN/TGFBR1	7
BP	GO:0140353	lipid export from cell	5/251	81/18862	0.00451847	0.0172388	0.00958901	CYP19A1/NOS2/PLA2G10/PTPN11/REN	5
BP	GO:0017038	protein import	8/251	194/18862	0.00454141	0.0173108	0.00962909	AKT1/HSP90AA1/HSPA8/JAK2/MAPK1/MAPK14/MMP12/SYK	8
BP	GO:1903320	regulation of protein modification by small protein conjugation or removal	9/251	237/18862	0.00459197	0.0174879	0.00972761	AKT1/BIRC7/FKBP1A/HDAC8/HSP90AA1/PLK1/PPIA/TGFBR1/XIAP	9
BP	GO:0010506	regulation of autophagy	11/251	328/18862	0.00464177	0.0176619	0.00982435	AKT1/CASP3/CDK5R1/DAPK1/GBA/GSK3B/KDR/MAPK8/MET/PRKACA/RHEB	11
BP	GO:1901215	negative regulation of neuron death	8/251	195/18862	0.00468274	0.0177537	0.00987544	AKT1/GBA/GSK3B/JAK2/NMNAT1/PDPK1/PPARA/SOD2	8
BP	GO:1901888	regulation of cell junction assembly	8/251	195/18862	0.00468274	0.0177537	0.00987544	ACE/ACE2/EPHA2/KDR/PRKACA/PTK2/RHOA/SRC	8
BP	GO:0000186	activation of MAPKK activity	4/251	51/18862	0.00468668	0.0177537	0.00987544	EGFR/JAK2/MAPK1/TGFBR1	4
BP	GO:0006636	unsaturated fatty acid biosynthetic process	4/251	51/18862	0.00468668	0.0177537	0.00987544	AKR1C3/CBR1/FABP5/MIF	4
BP	GO:0046850	regulation of bone remodeling	4/251	51/18862	0.00468668	0.0177537	0.00987544	CA2/EGFR/SRC/SYK	4
BP	GO:0015711	organic anion transport	12/251	376/18862	0.00469299	0.0177619	0.00987998	ACE/ACE2/AKR1C1/CA1/CA12/CA2/CES1/NOS2/PLA2G10/PLA2G2A/RXRA/SYK	12
BP	GO:0051924	regulation of calcium ion transport	9/251	238/18862	0.00471858	0.0178429	0.00992505	CCL5/F2/FKBP1A/LGALS3/PDE4B/PDE4D/PDPK1/PIK3CG/PRKACA	9
BP	GO:0006970	response to osmotic stress	5/251	82/18862	0.00476075	0.0179706	0.00999608	AKR1B1/CASP3/EGFR/PDPK1/SORD	5
BP	GO:0071158	positive regulation of cell cycle arrest	5/251	82/18862	0.00476075	0.0179706	0.00999608	CDK2/CDK5R1/FAP/MDM2/PRKACA	5
BP	GO:0048706	embryonic skeletal system development	6/251	117/18862	0.00478941	0.0180628	0.0100474	BMP7/FGFR2/MTHFD1/RBP4/TGFBR1/TGFBR2	6
BP	GO:0003156	regulation of animal organ formation	3/251	26/18862	0.00482814	0.0180971	0.0100664	AR/BMP7/FGF1	3
BP	GO:0006706	steroid catabolic process	3/251	26/18862	0.00482814	0.0180971	0.0100664	CYP19A1/HSD11B1/STS	3
BP	GO:0010464	regulation of mesenchymal cell proliferation	3/251	26/18862	0.00482814	0.0180971	0.0100664	FGFR2/STAT1/TGFBR2	3
BP	GO:0033598	mammary gland epithelial cell proliferation	3/251	26/18862	0.00482814	0.0180971	0.0100664	EPHA2/ESR1/MAPK1	3
BP	GO:0050926	regulation of positive chemotaxis	3/251	26/18862	0.00482814	0.0180971	0.0100664	F7/KDR/PGF	3
BP	GO:0060314	regulation of ryanodine-sensitive calcium-release channel activity	3/251	26/18862	0.00482814	0.0180971	0.0100664	FKBP1A/PDE4D/PRKACA	3
BP	GO:0060390	regulation of SMAD protein signal transduction	3/251	26/18862	0.00482814	0.0180971	0.0100664	JAK2/PARP1/TGFBR1	3
BP	GO:0017157	regulation of exocytosis	8/251	197/18862	0.00497553	0.0185939	0.0103428	ARF1/BACE1/GSK3B/NCS1/PDPK1/RAB5A/RAC2/SYK	8
BP	GO:0043903	regulation of biological process involved in symbiotic interaction	8/251	197/18862	0.00497553	0.0185939	0.0103428	APCS/CCL5/CCNT1/ISG20/LTF/PPARA/PPIA/STAT1	8
BP	GO:0003014	renal system process	6/251	118/18862	0.00499116	0.0185939	0.0103428	AKR1B1/AKR1C3/NPR3/PRKACA/RAB11A/REN	6
BP	GO:0008637	apoptotic mitochondrial changes	6/251	118/18862	0.00499116	0.0185939	0.0103428	AKT1/GSK3B/IGF1/MAPK8/MMP9/SOD2	6
BP	GO:0042752	regulation of circadian rhythm	6/251	118/18862	0.00499116	0.0185939	0.0103428	GSK3B/MAPK10/MAPK8/NR1H3/PPARA/PPARG	6
BP	GO:0045931	positive regulation of mitotic cell cycle	6/251	118/18862	0.00499116	0.0185939	0.0103428	ADAM17/AKT1/EGFR/MDM2/PTPN11/RAB11A	6
BP	GO:0072676	lymphocyte migration	6/251	118/18862	0.00499116	0.0185939	0.0103428	ADAM17/AKT1/CCL5/GBA/PIK3CG/RHOA	6
BP	GO:0045069	regulation of viral genome replication	5/251	83/18862	0.00501213	0.0186558	0.0103772	CCL5/ISG20/LTF/PPARA/PPIA	5
BP	GO:0031103	axon regeneration	4/251	52/18862	0.00502509	0.0186878	0.010395	CTNNA1/DHFR/JAK2/RTN4R	4
BP	GO:0002224	toll-like receptor signaling pathway	7/251	157/18862	0.00511934	0.0190052	0.0105716	CTSB/CTSK/ESR1/LTF/MAPKAPK2/NR1H3/PDPK1	7
BP	GO:0009267	cellular response to starvation	7/251	157/18862	0.00511934	0.0190052	0.0105716	AKR1C3/ALB/GBA/HSPA8/MAPK1/MAPK8/PPARA	7
BP	GO:0072503	cellular divalent inorganic cation homeostasis	14/251	480/18862	0.00517798	0.0192062	0.0106834	CCL5/ELANE/ESR1/F2/FKBP1A/HEXB/JAK2/LCK/NCS1/PDE4D/PDPK1/PIK3CG/PRKACA/TGM2	14
BP	GO:0002758	innate immune response-activating signal transduction	6/251	119/18862	0.00519909	0.0192511	0.0107083	HCK/ICAM2/PDPK1/PRKACA/SRC/SYK	6
BP	GO:0051208	sequestering of calcium ion	6/251	119/18862	0.00519909	0.0192511	0.0107083	F2/FKBP1A/LCK/PDE4D/PDPK1/PRKACA	6
BP	GO:0002429	immune response-activating cell surface receptor signaling pathway	14/251	481/18862	0.00527146	0.0194732	0.0108319	HCK/HSP90AA1/ICAM2/ITK/LCK/LGALS3/MAPK1/PDE4B/PDE4D/PDPK1/PRKACA/PTK2/SRC/SYK	14
BP	GO:0002757	immune response-activating signal transduction	14/251	481/18862	0.00527146	0.0194732	0.0108319	HCK/HSP90AA1/ICAM2/ITK/LCK/LGALS3/MAPK1/PDE4B/PDE4D/PDPK1/PRKACA/PTK2/SRC/SYK	14
BP	GO:0007031	peroxisome organization	5/251	84/18862	0.00527277	0.0194732	0.0108319	AGXT/CAT/CRAT/EPHX2/NOS2	5
BP	GO:0003401	axis elongation	3/251	27/18862	0.00537888	0.019731	0.0109753	ESR1/FGF1/FGFR2	3
BP	GO:0007263	nitric oxide mediated signal transduction	3/251	27/18862	0.00537888	0.019731	0.0109753	EGFR/NOS2/NOS3	3
BP	GO:0009065	glutamine family amino acid catabolic process	3/251	27/18862	0.00537888	0.019731	0.0109753	NOS2/NOS3/OAT	3
BP	GO:0010818	T cell chemotaxis	3/251	27/18862	0.00537888	0.019731	0.0109753	ADAM17/CCL5/PIK3CG	3
BP	GO:0048799	animal organ maturation	3/251	27/18862	0.00537888	0.019731	0.0109753	IGF1/LTF/RHOA	3
BP	GO:0051883	killing of cells in other organism involved in symbiotic interaction	3/251	27/18862	0.00537888	0.019731	0.0109753	CTSG/ELANE/F2	3
BP	GO:0002090	regulation of receptor internalization	4/251	53/18862	0.00537951	0.019731	0.0109753	ARF1/INSR/SELE/SYK	4
BP	GO:0009620	response to fungus	4/251	53/18862	0.00537951	0.019731	0.0109753	CTSG/ELANE/LTF/SYK	4
BP	GO:0045765	regulation of angiogenesis	11/251	335/18862	0.00542192	0.0198695	0.0110524	CMA1/EPHA2/FGF1/KDR/NOS3/PDE3B/PDPK1/PGF/PPARG/STAT1/TGFBR2	11
BP	GO:0051147	regulation of muscle cell differentiation	7/251	159/18862	0.00548035	0.0200664	0.0111619	CTNNA1/FGFR2/IGF1/KIT/MAPK14/PPARA/SOD2	7
BP	GO:0003015	heart process	10/251	289/18862	0.00550953	0.020156	0.0112117	ACE/ACE2/JAK2/PDE4B/PDE4D/PIK3CG/PRKACA/SRC/THRA/THRB	10
BP	GO:0048041	focal adhesion assembly	5/251	85/18862	0.00554285	0.0202606	0.0112699	KDR/PDPK1/PTK2/RHOA/SRC	5
BP	GO:0003018	vascular process in circulatory system	9/251	245/18862	0.00568262	0.020736	0.0115343	ACE/ACE2/AKT1/EGFR/FABP5/INSR/NOS3/SOD2/SRC	9
BP	GO:0045926	negative regulation of growth	9/251	245/18862	0.00568262	0.020736	0.0115343	CDA/CDK5R1/ESR2/PPARA/PPARD/PPARG/RBP4/RTN4R/TGFBR2	9
BP	GO:0061756	leukocyte adhesion to vascular endothelial cell	4/251	54/18862	0.00575026	0.020947	0.0116517	ELANE/RHOA/SELE/SELP	4
BP	GO:0070228	regulation of lymphocyte apoptotic process	4/251	54/18862	0.00575026	0.020947	0.0116517	BIRC7/CCL5/JAK3/LGALS3	4
BP	GO:0007265	Ras protein signal transduction	11/251	338/18862	0.00578646	0.0210609	0.0117151	ARHGAP1/CCNA2/CDK2/IGF1/JAK2/MAPK14/MET/PIK3CG/RAC2/RHOA/RTN4R	11
BP	GO:0030512	negative regulation of transforming growth factor beta receptor signaling pathway	5/251	86/18862	0.00582256	0.0211383	0.0117581	ADAM17/PDPK1/PPARA/TGFBR1/TGFBR2	5
BP	GO:0034637	cellular carbohydrate biosynthetic process	5/251	86/18862	0.00582256	0.0211383	0.0117581	AKR1B1/AKT1/GSK3B/IGF1/INSR	5
BP	GO:0051781	positive regulation of cell division	5/251	86/18862	0.00582256	0.0211383	0.0117581	CAT/FGF1/FGFR2/PGF/RHOA	5
BP	GO:0030217	T cell differentiation	9/251	246/18862	0.00583192	0.0211543	0.011767	ADAM17/GBA/ITK/JAK3/KIT/LCK/PNP/SYK/TGFBR2	9
BP	GO:0015918	sterol transport	6/251	122/18862	0.00586101	0.0212418	0.0118157	AKR1C1/APOA2/CES1/NR1H2/NR1H3/PLA2G10	6
BP	GO:0019098	reproductive behavior	3/251	28/18862	0.00596584	0.0215669	0.0119965	HEXB/THRA/THRB	3
BP	GO:0072376	protein activation cascade	3/251	28/18862	0.00596584	0.0215669	0.0119965	F10/F2/F7	3
BP	GO:0072378	blood coagulation, fibrin clot formation	3/251	28/18862	0.00596584	0.0215669	0.0119965	F10/F2/F7	3
BP	GO:0010959	regulation of metal ion transport	9/251	247/18862	0.00598423	0.0216151	0.0120233	CCL5/F2/FKBP1A/LGALS3/PDE4B/PDE4D/PDPK1/PIK3CG/PRKACA	9
BP	GO:0007498	mesoderm development	6/251	123/18862	0.00609472	0.021977	0.0122246	BMP7/EPHA2/FGFR2/HCK/JAK2/PRKACA	6
BP	GO:0042476	odontogenesis	6/251	123/18862	0.00609472	0.021977	0.0122246	BMP7/CA2/CTNNA1/FGFR2/PPARA/SRC	6
BP	GO:0006112	energy reserve metabolic process	5/251	87/18862	0.00611207	0.022021	0.0122491	AKT1/GSK3B/IGF1/INSR/PYGL	5
BP	GO:0001836	release of cytochrome c from mitochondria	4/251	55/18862	0.00613766	0.0220574	0.0122693	AKT1/IGF1/MMP9/SOD2	4
BP	GO:0046164	alcohol catabolic process	4/251	55/18862	0.00613766	0.0220574	0.0122693	AKR1C3/ALDH2/SORD/TPI1	4
BP	GO:2000300	regulation of synaptic vesicle exocytosis	4/251	55/18862	0.00613766	0.0220574	0.0122693	BACE1/GSK3B/NCS1/RAB5A	4
BP	GO:1901342	regulation of vasculature development	11/251	341/18862	0.00617006	0.0221552	0.0123237	CMA1/EPHA2/FGF1/KDR/NOS3/PDE3B/PDPK1/PGF/PPARG/STAT1/TGFBR2	11
BP	GO:0016311	dephosphorylation	14/251	491/18862	0.00628327	0.0225427	0.0125393	ACP3/DUSP6/EPHX2/FKBP1A/GBA/GSK3B/JAK2/LCK/LGALS3/PPIA/PSPH/PTPN1/PTPN11/SRC	14
BP	GO:0002532	production of molecular mediator involved in inflammatory response	5/251	88/18862	0.00641156	0.022926	0.0127525	F2/MAPK14/NOS2/PPARA/SYK	5
BP	GO:0007260	tyrosine phosphorylation of STAT protein	5/251	88/18862	0.00641156	0.022926	0.0127525	CCL5/IGF1/JAK2/JAK3/KIT	5
BP	GO:0032436	positive regulation of proteasomal ubiquitin-dependent protein catabolic process	5/251	88/18862	0.00641156	0.022926	0.0127525	AKT1/GBA/GSK3B/MDM2/PLK1	5
BP	GO:0034644	cellular response to UV	5/251	88/18862	0.00641156	0.022926	0.0127525	CHEK1/MME/MMP3/MMP9/PARP1	5
BP	GO:0090287	regulation of cellular response to growth factor stimulus	10/251	296/18862	0.00648584	0.0231722	0.0128895	ADAM17/FGF1/FGFR1/PDPK1/PPARA/PPARG/PTPN1/TGFBR1/TGFBR2/XIAP	10
BP	GO:0090066	regulation of anatomical structure size	14/251	493/18862	0.00650319	0.0232148	0.0129132	ACE/ACE2/AKT1/ARF1/CDK5R1/EGFR/GSK3B/HCK/NOS3/RAB11A/RAB5A/RHOA/RTN4R/SOD2	14
BP	GO:0006754	ATP biosynthetic process	4/251	56/18862	0.00654203	0.0232707	0.0129442	ALDOA/PARP1/PKLR/PPARA	4
BP	GO:0019748	secondary metabolic process	4/251	56/18862	0.00654203	0.0232707	0.0129442	AKR1B1/AKR1C1/AKR1C2/AKR1C3	4
BP	GO:0044273	sulfur compound catabolic process	4/251	56/18862	0.00654203	0.0232707	0.0129442	AGXT/AHCY/CBS/HEXB	4
BP	GO:0051353	positive regulation of oxidoreductase activity	4/251	56/18862	0.00654203	0.0232707	0.0129442	AKT1/DHFR/NPR3/VDR	4
BP	GO:0051480	regulation of cytosolic calcium ion concentration	11/251	344/18862	0.00657339	0.0232707	0.0129442	ESR1/F2/FKBP1A/JAK2/LCK/NCS1/PDE4D/PDPK1/PIK3CG/PRKACA/TGM2	11
BP	GO:0048565	digestive tract development	6/251	125/18862	0.0065824	0.0232707	0.0129442	EGFR/FGFR2/KIT/SRC/TGFBR2/TYMS	6
BP	GO:0007435	salivary gland morphogenesis	3/251	29/18862	0.00658963	0.0232707	0.0129442	BMP7/FGFR2/TGM2	3
BP	GO:0009218	pyrimidine ribonucleotide metabolic process	3/251	29/18862	0.00658963	0.0232707	0.0129442	DHODH/UCK2/UMPS	3
BP	GO:0019048	modulation by virus of host process	3/251	29/18862	0.00658963	0.0232707	0.0129442	INSR/RXRA/TYMS	3
BP	GO:0043304	regulation of mast cell degranulation	3/251	29/18862	0.00658963	0.0232707	0.0129442	PDPK1/RAC2/SYK	3
BP	GO:0045940	positive regulation of steroid metabolic process	3/251	29/18862	0.00658963	0.0232707	0.0129442	APOA2/CES1/FGF1	3
BP	GO:0050690	regulation of defense response to virus by virus	3/251	29/18862	0.00658963	0.0232707	0.0129442	ARF1/HCK/LCK	3
BP	GO:0071168	protein localization to chromatin	3/251	29/18862	0.00658963	0.0232707	0.0129442	ESR1/HDAC8/PLK1	3
BP	GO:0032642	regulation of chemokine production	5/251	89/18862	0.0067212	0.0236961	0.0131809	ADAM17/ELANE/EPHA2/GSTP1/SYK	5
BP	GO:0051149	positive regulation of muscle cell differentiation	5/251	89/18862	0.0067212	0.0236961	0.0131809	CTNNA1/IGF1/KIT/MAPK14/SOD2	5
BP	GO:0002221	pattern recognition receptor signaling pathway	8/251	208/18862	0.00684418	0.0241032	0.0134073	CTSB/CTSK/ESR1/LTF/MAPKAPK2/NR1H3/PDPK1/XIAP	8
BP	GO:0006650	glycerophospholipid metabolic process	11/251	346/18862	0.00685358	0.0241032	0.0134073	APOA2/ARF1/CSNK2A1/FABP3/FABP5/NR1H2/NR1H3/PIK3CG/PLA2G10/PLA2G2A/RAB5A	11
BP	GO:0045861	negative regulation of proteolysis	11/251	346/18862	0.00685358	0.0241032	0.0134073	AKT1/CSNK2A1/F2/FHIT/LTF/MMP9/NR1H2/PRDX5/SERPINA1/SRC/XIAP	11
BP	GO:0048704	embryonic skeletal system morphogenesis	5/251	90/18862	0.00704116	0.0247425	0.0137629	BMP7/FGFR2/MTHFD1/TGFBR1/TGFBR2	5
BP	GO:0035296	regulation of tube diameter	6/251	127/18862	0.00709783	0.0248802	0.0138395	ACE/ACE2/AKT1/EGFR/NOS3/SOD2	6
BP	GO:0097746	blood vessel diameter maintenance	6/251	127/18862	0.00709783	0.0248802	0.0138395	ACE/ACE2/AKT1/EGFR/NOS3/SOD2	6
BP	GO:1903052	positive regulation of proteolysis involved in cellular protein catabolic process	6/251	127/18862	0.00709783	0.0248802	0.0138395	AKT1/GBA/GSK3B/MDM2/PLK1/PTK2	6
BP	GO:0050767	regulation of neurogenesis	11/251	348/18862	0.00714304	0.0250182	0.0139163	BMP7/CDK5R1/CTNNA1/F2/KIT/MME/PPARG/RAB11A/RHEB/RHOA/RTN4R	11
BP	GO:0010800	positive regulation of peptidyl-threonine phosphorylation	3/251	30/18862	0.0072508	0.0250853	0.0139536	BMP7/MAPK1/PLK1	3
BP	GO:0033006	regulation of mast cell activation involved in immune response	3/251	30/18862	0.0072508	0.0250853	0.0139536	PDPK1/RAC2/SYK	3
BP	GO:0050901	leukocyte tethering or rolling	3/251	30/18862	0.0072508	0.0250853	0.0139536	ELANE/SELE/SELP	3
BP	GO:0055022	negative regulation of cardiac muscle tissue growth	3/251	30/18862	0.0072508	0.0250853	0.0139536	PPARA/RBP4/TGFBR2	3
BP	GO:0061117	negative regulation of heart growth	3/251	30/18862	0.0072508	0.0250853	0.0139536	PPARA/RBP4/TGFBR2	3
BP	GO:0071295	cellular response to vitamin	3/251	30/18862	0.0072508	0.0250853	0.0139536	PIM1/PPARG/VDR	3
BP	GO:2000406	positive regulation of T cell migration	3/251	30/18862	0.0072508	0.0250853	0.0139536	ADAM17/CCL5/RHOA	3
BP	GO:0035150	regulation of tube size	6/251	128/18862	0.00736621	0.0250853	0.0139536	ACE/ACE2/AKT1/EGFR/NOS3/SOD2	6
BP	GO:0001823	mesonephros development	5/251	91/18862	0.00737161	0.0250853	0.0139536	BMP7/CAT/FGF1/FGFR2/REN	5
BP	GO:0006942	regulation of striated muscle contraction	5/251	91/18862	0.00737161	0.0250853	0.0139536	ACE2/PDE4B/PDE4D/PIK3CG/PRKACA	5
BP	GO:0106027	neuron projection organization	5/251	91/18862	0.00737161	0.0250853	0.0139536	ARF1/CDK5R1/GSK3B/IGF1R/INSR	5
BP	GO:0006152	purine nucleoside catabolic process	2/251	10/18862	0.00739732	0.0250853	0.0139536	AHCY/PNP	2
BP	GO:0009113	purine nucleobase biosynthetic process	2/251	10/18862	0.00739732	0.0250853	0.0139536	APRT/SHMT1	2
BP	GO:0009176	pyrimidine deoxyribonucleoside monophosphate metabolic process	2/251	10/18862	0.00739732	0.0250853	0.0139536	TYMP/TYMS	2
BP	GO:0009396	folic acid-containing compound biosynthetic process	2/251	10/18862	0.00739732	0.0250853	0.0139536	DHFR/MTHFD1	2
BP	GO:0021859	pyramidal neuron differentiation	2/251	10/18862	0.00739732	0.0250853	0.0139536	FGFR2/GBA	2
BP	GO:0031284	positive regulation of guanylate cyclase activity	2/251	10/18862	0.00739732	0.0250853	0.0139536	NOS2/NOS3	2
BP	GO:0033148	positive regulation of intracellular estrogen receptor signaling pathway	2/251	10/18862	0.00739732	0.0250853	0.0139536	AR/PARP1	2
BP	GO:0033483	gas homeostasis	2/251	10/18862	0.00739732	0.0250853	0.0139536	GSTP1/SOD2	2
BP	GO:0035768	endothelial cell chemotaxis to fibroblast growth factor	2/251	10/18862	0.00739732	0.0250853	0.0139536	FGF1/FGFR1	2
BP	GO:0045792	negative regulation of cell size	2/251	10/18862	0.00739732	0.0250853	0.0139536	AKT1/RHOA	2
BP	GO:0046130	purine ribonucleoside catabolic process	2/251	10/18862	0.00739732	0.0250853	0.0139536	AHCY/PNP	2
BP	GO:0051006	positive regulation of lipoprotein lipase activity	2/251	10/18862	0.00739732	0.0250853	0.0139536	NR1H2/NR1H3	2
BP	GO:0051593	response to folic acid	2/251	10/18862	0.00739732	0.0250853	0.0139536	BCHE/TYMS	2
BP	GO:0051712	positive regulation of killing of cells of other organism	2/251	10/18862	0.00739732	0.0250853	0.0139536	NOS2/SYK	2
BP	GO:0051918	negative regulation of fibrinolysis	2/251	10/18862	0.00739732	0.0250853	0.0139536	F2/PLG	2
BP	GO:0060068	vagina development	2/251	10/18862	0.00739732	0.0250853	0.0139536	ESR1/RBP4	2
BP	GO:0060439	trachea morphogenesis	2/251	10/18862	0.00739732	0.0250853	0.0139536	MAPK1/TGFBR2	2
BP	GO:0060513	prostatic bud formation	2/251	10/18862	0.00739732	0.0250853	0.0139536	AR/BMP7	2
BP	GO:0060525	prostate glandular acinus development	2/251	10/18862	0.00739732	0.0250853	0.0139536	ESR1/FGFR2	2
BP	GO:0060742	epithelial cell differentiation involved in prostate gland development	2/251	10/18862	0.00739732	0.0250853	0.0139536	AR/FGFR2	2
BP	GO:0070561	vitamin D receptor signaling pathway	2/251	10/18862	0.00739732	0.0250853	0.0139536	PIM1/VDR	2
BP	GO:0071104	response to interleukin-9	2/251	10/18862	0.00739732	0.0250853	0.0139536	JAK3/STAT1	2
BP	GO:0072203	cell proliferation involved in metanephros development	2/251	10/18862	0.00739732	0.0250853	0.0139536	BMP7/STAT1	2
BP	GO:0090205	positive regulation of cholesterol metabolic process	2/251	10/18862	0.00739732	0.0250853	0.0139536	CES1/FGF1	2
BP	GO:1905461	positive regulation of vascular associated smooth muscle cell apoptotic process	2/251	10/18862	0.00739732	0.0250853	0.0139536	PPARG/SOD2	2
BP	GO:2000121	regulation of removal of superoxide radicals	2/251	10/18862	0.00739732	0.0250853	0.0139536	BMP7/DHFR	2
BP	GO:2000544	regulation of endothelial cell chemotaxis to fibroblast growth factor	2/251	10/18862	0.00739732	0.0250853	0.0139536	FGF1/FGFR1	2
BP	GO:0002011	morphogenesis of an epithelial sheet	4/251	58/18862	0.0074029	0.0250853	0.0139536	ADAM17/BMP7/MMP12/RHOA	4
BP	GO:0031102	neuron projection regeneration	4/251	58/18862	0.0074029	0.0250853	0.0139536	CTNNA1/DHFR/JAK2/RTN4R	4
BP	GO:0035306	positive regulation of dephosphorylation	4/251	58/18862	0.0074029	0.0250853	0.0139536	GBA/JAK2/PPIA/SRC	4
BP	GO:0014706	striated muscle tissue development	11/251	351/18862	0.00759506	0.0257161	0.0143045	BMP7/FGFR2/FKBP1A/IGF1/MAPK1/MAPK14/PIM1/PPARA/RBP4/TGFBR1/TGFBR2	11
BP	GO:0043030	regulation of macrophage activation	4/251	59/18862	0.00786	0.02655	0.0147684	MIF/MMP8/NR1H3/PLA2G10	4
BP	GO:0090303	positive regulation of wound healing	4/251	59/18862	0.00786	0.02655	0.0147684	F2/F7/PLG/PTK2	4
BP	GO:1904589	regulation of protein import	4/251	59/18862	0.00786	0.02655	0.0147684	HSPA8/JAK2/MAPK1/MAPK14	4
BP	GO:0002833	positive regulation of response to biotic stimulus	9/251	258/18862	0.00786988	0.0265624	0.0147753	CCL5/HCK/HSP90AA1/ICAM2/MMP12/PDPK1/PRKACA/SRC/SYK	9
BP	GO:0019751	polyol metabolic process	6/251	130/18862	0.00792485	0.026643	0.0148201	AKR1B1/DHFR/GALK1/GBA/SORD/TPI1	6
BP	GO:0022604	regulation of cell morphogenesis	10/251	305/18862	0.00793304	0.026643	0.0148201	ALDOA/F2/HCK/HEXB/KDR/KIT/PTK2/RAC2/RHOA/SRC	10
BP	GO:0007431	salivary gland development	3/251	31/18862	0.00794987	0.026643	0.0148201	BMP7/FGFR2/TGM2	3
BP	GO:0032373	positive regulation of sterol transport	3/251	31/18862	0.00794987	0.026643	0.0148201	CES1/NR1H2/NR1H3	3
BP	GO:0032376	positive regulation of cholesterol transport	3/251	31/18862	0.00794987	0.026643	0.0148201	CES1/NR1H2/NR1H3	3
BP	GO:0034390	smooth muscle cell apoptotic process	3/251	31/18862	0.00794987	0.026643	0.0148201	IGF1/PPARG/SOD2	3
BP	GO:0034391	regulation of smooth muscle cell apoptotic process	3/251	31/18862	0.00794987	0.026643	0.0148201	IGF1/PPARG/SOD2	3
BP	GO:0044788	modulation by host of viral process	3/251	31/18862	0.00794987	0.026643	0.0148201	APCS/HSPA8/LTF	3
BP	GO:0045070	positive regulation of viral genome replication	3/251	31/18862	0.00794987	0.026643	0.0148201	CCL5/PPARA/PPIA	3
BP	GO:0051302	regulation of cell division	7/251	171/18862	0.0080609	0.0269854	0.0150106	CAT/FGF1/FGFR2/PGF/PLK1/RAB11A/RHOA	7
BP	GO:0051591	response to cAMP	5/251	93/18862	0.00806468	0.0269854	0.0150106	AGXT/PIK3CG/PKLR/REN/STAT1	5
BP	GO:0007292	female gamete generation	6/251	131/18862	0.00821533	0.0274465	0.015267	ANG/HEXB/IGF1/PGR/PLK1/SRC	6
BP	GO:0042770	signal transduction in response to DNA damage	6/251	131/18862	0.00821533	0.0274465	0.015267	CDK2/CHEK1/MAPK14/MDM2/MIF/PLK1	6
BP	GO:0042982	amyloid precursor protein metabolic process	5/251	94/18862	0.00842763	0.028068	0.0156127	ADAM17/BACE1/CASP3/FKBP1A/IGF1	5
BP	GO:0061097	regulation of protein tyrosine kinase activity	5/251	94/18862	0.00842763	0.028068	0.0156127	ACE/ADAM17/CCL5/PTPN1/SRC	5
BP	GO:0097194	execution phase of apoptosis	5/251	94/18862	0.00842763	0.028068	0.0156127	AKT1/CASP3/CASP7/FAP/NMNAT1	5
BP	GO:1904035	regulation of epithelial cell apoptotic process	5/251	94/18862	0.00842763	0.028068	0.0156127	AKR1C3/JAK2/KDR/PDPK1/PPARA	5
BP	GO:0032434	regulation of proteasomal ubiquitin-dependent protein catabolic process	6/251	132/18862	0.00851338	0.0283315	0.0157593	AKT1/FHIT/GBA/GSK3B/MDM2/PLK1	6
BP	GO:0010664	negative regulation of striated muscle cell apoptotic process	3/251	32/18862	0.00868732	0.0287759	0.0160065	BMP7/JAK2/PDPK1	3
BP	GO:0038128	ERBB2 signaling pathway	3/251	32/18862	0.00868732	0.0287759	0.0160065	EGFR/HSP90AA1/SRC	3
BP	GO:0046825	regulation of protein export from nucleus	3/251	32/18862	0.00868732	0.0287759	0.0160065	GSK3B/PRKACA/PTPN11	3
BP	GO:0048011	neurotrophin TRK receptor signaling pathway	3/251	32/18862	0.00868732	0.0287759	0.0160065	CASP3/PTPN11/SRC	3
BP	GO:0071312	cellular response to alkaloid	3/251	32/18862	0.00868732	0.0287759	0.0160065	CASP3/CASP7/CCNA2	3
BP	GO:0090022	regulation of neutrophil chemotaxis	3/251	32/18862	0.00868732	0.0287759	0.0160065	BST1/DPP4/RAC2	3
BP	GO:1903792	negative regulation of anion transport	8/251	217/18862	0.00873303	0.0289049	0.0160783	AKT1/APOA2/FABP5/HMGCR/NR1H2/NR1H3/PLA2G10/PTPN11	8
BP	GO:0010522	regulation of calcium ion transport into cytosol	5/251	95/18862	0.00880174	0.029012	0.0161378	F2/FKBP1A/PDE4D/PDPK1/PRKACA	5
BP	GO:0032602	chemokine production	5/251	95/18862	0.00880174	0.029012	0.0161378	ADAM17/ELANE/EPHA2/GSTP1/SYK	5
BP	GO:0060337	type I interferon signaling pathway	5/251	95/18862	0.00880174	0.029012	0.0161378	ISG20/MMP12/PTPN1/PTPN11/STAT1	5
BP	GO:0090277	positive regulation of peptide hormone secretion	5/251	95/18862	0.00880174	0.029012	0.0161378	EGFR/JAK2/KIF5B/PPARD/RBP4	5
BP	GO:0050768	negative regulation of neurogenesis	6/251	133/18862	0.00881911	0.029012	0.0161378	BMP7/CDK5R1/CTNNA1/F2/RHOA/RTN4R	6
BP	GO:0019229	regulation of vasoconstriction	4/251	61/18862	0.00882897	0.029012	0.0161378	ACE/ACE2/AKT1/EGFR	4
BP	GO:0090181	regulation of cholesterol metabolic process	4/251	61/18862	0.00882897	0.029012	0.0161378	CES1/EPHX2/FGF1/HMGCR	4
BP	GO:1905330	regulation of morphogenesis of an epithelium	4/251	61/18862	0.00882897	0.029012	0.0161378	AR/BMP7/ESR1/FGF1	4
BP	GO:0007204	positive regulation of cytosolic calcium ion concentration	10/251	310/18862	0.00883809	0.029012	0.0161378	ESR1/F2/FKBP1A/JAK2/LCK/PDE4D/PDPK1/PIK3CG/PRKACA/TGM2	10
BP	GO:0009615	response to virus	11/251	359/18862	0.00891	0.029012	0.0161378	ARF1/CCL5/CDK6/HSP90AA1/ISG20/MAPK14/MMP12/PLA2G10/RNASE2/SRC/STAT1	11
BP	GO:0006183	GTP biosynthetic process	2/251	11/18862	0.00896227	0.029012	0.0161378	IMPDH1/IMPDH2	2
BP	GO:0019371	cyclooxygenase pathway	2/251	11/18862	0.00896227	0.029012	0.0161378	AKR1C3/CBR1	2
BP	GO:0033197	response to vitamin E	2/251	11/18862	0.00896227	0.029012	0.0161378	CAT/PPARG	2
BP	GO:0033632	regulation of cell-cell adhesion mediated by integrin	2/251	11/18862	0.00896227	0.029012	0.0161378	CCL5/DPP4	2
BP	GO:0034145	positive regulation of toll-like receptor 4 signaling pathway	2/251	11/18862	0.00896227	0.029012	0.0161378	LTF/NR1H3	2
BP	GO:0035747	natural killer cell chemotaxis	2/251	11/18862	0.00896227	0.029012	0.0161378	CCL5/PIK3CG	2
BP	GO:0035766	cell chemotaxis to fibroblast growth factor	2/251	11/18862	0.00896227	0.029012	0.0161378	FGF1/FGFR1	2
BP	GO:0042447	hormone catabolic process	2/251	11/18862	0.00896227	0.029012	0.0161378	ACE/CYP19A1	2
BP	GO:0051974	negative regulation of telomerase activity	2/251	11/18862	0.00896227	0.029012	0.0161378	PPARG/SRC	2
BP	GO:0061307	cardiac neural crest cell differentiation involved in heart development	2/251	11/18862	0.00896227	0.029012	0.0161378	BMP7/MAPK1	2
BP	GO:0061308	cardiac neural crest cell development involved in heart development	2/251	11/18862	0.00896227	0.029012	0.0161378	BMP7/MAPK1	2
BP	GO:0061365	positive regulation of triglyceride lipase activity	2/251	11/18862	0.00896227	0.029012	0.0161378	NR1H2/NR1H3	2
BP	GO:0070106	interleukin-27-mediated signaling pathway	2/251	11/18862	0.00896227	0.029012	0.0161378	JAK2/STAT1	2
BP	GO:0070757	interleukin-35-mediated signaling pathway	2/251	11/18862	0.00896227	0.029012	0.0161378	JAK2/STAT1	2
BP	GO:0097494	regulation of vesicle size	2/251	11/18862	0.00896227	0.029012	0.0161378	RAB11A/RAB5A	2
BP	GO:1902033	regulation of hematopoietic stem cell proliferation	2/251	11/18862	0.00896227	0.029012	0.0161378	ACE/PIM1	2
BP	GO:1902563	regulation of neutrophil activation	2/251	11/18862	0.00896227	0.029012	0.0161378	PLA2G2A/SYK	2
BP	GO:1904181	positive regulation of membrane depolarization	2/251	11/18862	0.00896227	0.029012	0.0161378	KDR/PARP1	2
BP	GO:1904847	regulation of cell chemotaxis to fibroblast growth factor	2/251	11/18862	0.00896227	0.029012	0.0161378	FGF1/FGFR1	2
BP	GO:0045766	positive regulation of angiogenesis	7/251	175/18862	0.00909307	0.0293908	0.0163486	CMA1/FGF1/KDR/NOS3/PDPK1/PGF/TGFBR2	7
BP	GO:1904018	positive regulation of vasculature development	7/251	175/18862	0.00909307	0.0293908	0.0163486	CMA1/FGF1/KDR/NOS3/PDPK1/PGF/TGFBR2	7
BP	GO:0055123	digestive system development	6/251	134/18862	0.00913264	0.0294519	0.0163825	EGFR/FGFR2/KIT/SRC/TGFBR2/TYMS	6
BP	GO:0090101	negative regulation of transmembrane receptor protein serine/threonine kinase signaling pathway	6/251	134/18862	0.00913264	0.0294519	0.0163825	ADAM17/PDPK1/PPARA/PPARG/TGFBR1/TGFBR2	6
BP	GO:0097553	calcium ion transmembrane import into cytosol	6/251	134/18862	0.00913264	0.0294519	0.0163825	F2/FKBP1A/LCK/PDE4D/PDPK1/PRKACA	6
BP	GO:0032091	negative regulation of protein binding	5/251	96/18862	0.00918717	0.0295608	0.0164431	ACE/AKT1/GSK3B/MAPK8/PPARA	5
BP	GO:0043648	dicarboxylic acid metabolic process	5/251	96/18862	0.00918717	0.0295608	0.0164431	DHFR/ME2/MTHFD1/OAT/SHMT1	5
BP	GO:0071357	cellular response to type I interferon	5/251	96/18862	0.00918717	0.0295608	0.0164431	ISG20/MMP12/PTPN1/PTPN11/STAT1	5
BP	GO:0002699	positive regulation of immune effector process	8/251	219/18862	0.00920106	0.0295832	0.0164556	AZGP1/GPI/HK1/NOS2/PDPK1/RAC2/RBP4/SYK	8
BP	GO:1903131	mononuclear cell differentiation	12/251	411/18862	0.00925636	0.0297387	0.016542	ADAM17/APCS/CDK6/GBA/ITK/JAK3/KIT/LCK/PNP/PPARG/SYK/TGFBR2	12
BP	GO:0048167	regulation of synaptic plasticity	7/251	176/18862	0.00936558	0.030067	0.0167247	ARF1/GSK3B/KIT/MAPK1/MME/RAB11A/RAB5A	7
BP	GO:0042542	response to hydrogen peroxide	6/251	135/18862	0.00945405	0.0302678	0.0168364	CASP3/CAT/MET/NQO1/SOD2/SRC	6
BP	GO:0043280	positive regulation of cysteine-type endopeptidase activity involved in apoptotic process	6/251	135/18862	0.00945405	0.0302678	0.0168364	CTSD/DAPK1/JAK2/LCK/PPARG/SYK	6
BP	GO:0032941	secretion by tissue	3/251	33/18862	0.00946356	0.0302678	0.0168364	NPR3/NR1H2/NR1H3	3
BP	GO:0042573	retinoic acid metabolic process	3/251	33/18862	0.00946356	0.0302678	0.0168364	ADH1B/ADH1C/AKR1C3	3
BP	GO:0043552	positive regulation of phosphatidylinositol 3-kinase activity	3/251	33/18862	0.00946356	0.0302678	0.0168364	KIT/PTK2/SRC	3
BP	GO:0045807	positive regulation of endocytosis	5/251	97/18862	0.00958409	0.0306304	0.0170381	ARF1/INSR/PPARG/SELE/SYK	5
BP	GO:2001257	regulation of cation channel activity	7/251	177/18862	0.00964403	0.0307989	0.0171318	DAPK1/FKBP1A/KIF5B/MMP9/PDE4B/PDE4D/PRKACA	7
BP	GO:0061077	chaperone-mediated protein folding	4/251	63/18862	0.00987278	0.0314589	0.0174989	BAG1/CSNK2A1/FKBP1A/HSPA8	4
BP	GO:0071677	positive regulation of mononuclear cell migration	4/251	63/18862	0.00987278	0.0314589	0.0174989	ADAM17/CCL5/LGALS3/RHOA	4
BP	GO:2000401	regulation of lymphocyte migration	4/251	63/18862	0.00987278	0.0314589	0.0174989	ADAM17/AKT1/CCL5/RHOA	4
BP	GO:0006956	complement activation	7/251	178/18862	0.00992849	0.0316128	0.0175845	APCS/C1R/C1S/C8G/CFB/CFD/F2	7
BP	GO:0031644	regulation of nervous system process	6/251	137/18862	0.010121	0.0322017	0.0179121	ACP3/FABP5/GBA/NOS3/SRC/TYMP	6
BP	GO:0007369	gastrulation	7/251	179/18862	0.010219	0.0324868	0.0180707	BMP7/EPHA2/FGFR2/MMP8/MMP9/PRKACA/TGFBR2	7
BP	GO:0010092	specification of animal organ identity	3/251	34/18862	0.010279	0.0324868	0.0180707	AR/FGF1/FGFR2	3
BP	GO:0033280	response to vitamin D	3/251	34/18862	0.010279	0.0324868	0.0180707	BMP7/PIM1/VDR	3
BP	GO:0043276	anoikis	3/251	34/18862	0.010279	0.0324868	0.0180707	AKT1/PTK2/SRC	3
BP	GO:0044319	wound healing, spreading of cells	3/251	34/18862	0.010279	0.0324868	0.0180707	ADAM17/MMP12/RHOA	3
BP	GO:0045777	positive regulation of blood pressure	3/251	34/18862	0.010279	0.0324868	0.0180707	ACE/ADH5/PDE4D	3
BP	GO:0060428	lung epithelium development	3/251	34/18862	0.010279	0.0324868	0.0180707	FGFR2/THRA/THRB	3
BP	GO:0070232	regulation of T cell apoptotic process	3/251	34/18862	0.010279	0.0324868	0.0180707	CCL5/JAK3/LGALS3	3
BP	GO:0090505	epiboly involved in wound healing	3/251	34/18862	0.010279	0.0324868	0.0180707	ADAM17/MMP12/RHOA	3
BP	GO:0019233	sensory perception of pain	5/251	99/18862	0.010413	0.0328219	0.0182571	ACP3/BACE1/FABP5/MAPK1/MME	5
BP	GO:0050922	negative regulation of chemotaxis	4/251	64/18862	0.0104234	0.0328219	0.0182571	DPP4/ELANE/GSTP1/MIF	4
BP	GO:0051893	regulation of focal adhesion assembly	4/251	64/18862	0.0104234	0.0328219	0.0182571	KDR/PTK2/RHOA/SRC	4
BP	GO:0060411	cardiac septum morphogenesis	4/251	64/18862	0.0104234	0.0328219	0.0182571	BMP7/FGFR2/TGFBR1/TGFBR2	4
BP	GO:0090109	regulation of cell-substrate junction assembly	4/251	64/18862	0.0104234	0.0328219	0.0182571	KDR/PTK2/RHOA/SRC	4
BP	GO:0051961	negative regulation of nervous system development	6/251	138/18862	0.0104667	0.0329338	0.0183193	BMP7/CDK5R1/CTNNA1/F2/RHOA/RTN4R	6
BP	GO:0006534	cysteine metabolic process	2/251	12/18862	0.010661	0.0330824	0.018402	AGXT/CBS	2
BP	GO:0009086	methionine biosynthetic process	2/251	12/18862	0.010661	0.0330824	0.018402	MTAP/MTHFD1	2
BP	GO:0014842	regulation of skeletal muscle satellite cell proliferation	2/251	12/18862	0.010661	0.0330824	0.018402	JAK2/PPARD	2
BP	GO:0030259	lipid glycosylation	2/251	12/18862	0.010661	0.0330824	0.018402	ABO/GBA	2
BP	GO:0032252	secretory granule localization	2/251	12/18862	0.010661	0.0330824	0.018402	KIF5B/PIK3CG	2
BP	GO:0032429	regulation of phospholipase A2 activity	2/251	12/18862	0.010661	0.0330824	0.018402	ANG/EGFR	2
BP	GO:0033145	positive regulation of intracellular steroid hormone receptor signaling pathway	2/251	12/18862	0.010661	0.0330824	0.018402	AR/PARP1	2
BP	GO:0033629	negative regulation of cell adhesion mediated by integrin	2/251	12/18862	0.010661	0.0330824	0.018402	PDE3B/PTPN11	2
BP	GO:0035112	genitalia morphogenesis	2/251	12/18862	0.010661	0.0330824	0.018402	AR/RBP4	2
BP	GO:0035630	bone mineralization involved in bone maturation	2/251	12/18862	0.010661	0.0330824	0.018402	IGF1/LTF	2
BP	GO:0038110	interleukin-2-mediated signaling pathway	2/251	12/18862	0.010661	0.0330824	0.018402	JAK3/SYK	2
BP	GO:0042118	endothelial cell activation	2/251	12/18862	0.010661	0.0330824	0.018402	PPIA/TGFBR1	2
BP	GO:0046185	aldehyde catabolic process	2/251	12/18862	0.010661	0.0330824	0.018402	ADH5/AGXT	2
BP	GO:0048548	regulation of pinocytosis	2/251	12/18862	0.010661	0.0330824	0.018402	NR1H2/NR1H3	2
BP	GO:0061744	motor behavior	2/251	12/18862	0.010661	0.0330824	0.018402	DPP4/GBA	2
BP	GO:0071801	regulation of podosome assembly	2/251	12/18862	0.010661	0.0330824	0.018402	HCK/SRC	2
BP	GO:0072584	caveolin-mediated endocytosis	2/251	12/18862	0.010661	0.0330824	0.018402	MAPK1/SRC	2
BP	GO:0110096	cellular response to aldehyde	2/251	12/18862	0.010661	0.0330824	0.018402	ADH5/AKR1B1	2
BP	GO:1901077	regulation of relaxation of muscle	2/251	12/18862	0.010661	0.0330824	0.018402	PDE4B/PDE4D	2
BP	GO:0045732	positive regulation of protein catabolic process	8/251	225/18862	0.0107177	0.0332343	0.0184865	AKT1/CSNK2A1/GBA/GSK3B/HSP90AA1/MDM2/PLK1/PTK2	8
BP	GO:0032872	regulation of stress-activated MAPK cascade	7/251	181/18862	0.0108186	0.0334564	0.01861	AKT1/EGFR/GSTP1/IGF1R/MAPK1/MMP8/PPIA	7
BP	GO:0002433	immune response-regulating cell surface receptor signaling pathway involved in phagocytosis	6/251	139/18862	0.0108207	0.0334564	0.01861	HCK/HSP90AA1/MAPK1/PTK2/SRC/SYK	6
BP	GO:0038096	Fc-gamma receptor signaling pathway involved in phagocytosis	6/251	139/18862	0.0108207	0.0334564	0.01861	HCK/HSP90AA1/MAPK1/PTK2/SRC/SYK	6
BP	GO:0055076	transition metal ion homeostasis	6/251	139/18862	0.0108207	0.0334564	0.01861	ARF1/ATOX1/LCK/LCN2/LTF/XIAP	6
BP	GO:0002832	negative regulation of response to biotic stimulus	5/251	100/18862	0.0108453	0.03346	0.018612	LTF/MMP12/NR1H2/NR1H3/PPARG	5
BP	GO:0007044	cell-substrate junction assembly	5/251	100/18862	0.0108453	0.03346	0.018612	KDR/PDPK1/PTK2/RHOA/SRC	5
BP	GO:0045833	negative regulation of lipid metabolic process	5/251	100/18862	0.0108453	0.03346	0.018612	AKR1C3/AKT1/APOA2/PDE3B/PIK3CG	5
BP	GO:0045824	negative regulation of innate immune response	4/251	65/18862	0.0109935	0.033844	0.0188256	MMP12/NR1H2/NR1H3/PPARG	4
BP	GO:0090307	mitotic spindle assembly	4/251	65/18862	0.0109935	0.033844	0.0188256	KIF11/PLK1/RAB11A/RHOA	4
BP	GO:1904888	cranial skeletal system development	4/251	65/18862	0.0109935	0.033844	0.0188256	FGFR2/MTHFD1/TGFBR1/TGFBR2	4
BP	GO:0061136	regulation of proteasomal protein catabolic process	7/251	182/18862	0.0111278	0.0341533	0.0189977	AKT1/FHIT/GBA/GSK3B/MDM2/PLK1/PRKACA	7
BP	GO:0042554	superoxide anion generation	3/251	35/18862	0.011134	0.0341533	0.0189977	EGFR/GSTP1/SYK	3
BP	GO:0043243	positive regulation of protein-containing complex disassembly	3/251	35/18862	0.011134	0.0341533	0.0189977	GBA/IGF1R/INSR	3
BP	GO:0060338	regulation of type I interferon-mediated signaling pathway	3/251	35/18862	0.011134	0.0341533	0.0189977	MMP12/PTPN1/PTPN11	3
BP	GO:0090504	epiboly	3/251	35/18862	0.011134	0.0341533	0.0189977	ADAM17/MMP12/RHOA	3
BP	GO:0016331	morphogenesis of embryonic epithelium	6/251	140/18862	0.0111831	0.0342057	0.0190268	AR/BMP7/CASP3/FGFR2/MTHFD1/PRKACA	6
BP	GO:0035148	tube formation	6/251	140/18862	0.0111831	0.0342057	0.0190268	BMP7/CASP3/FGFR2/MTHFD1/PRKACA/TGM2	6
BP	GO:0038094	Fc-gamma receptor signaling pathway	6/251	140/18862	0.0111831	0.0342057	0.0190268	HCK/HSP90AA1/MAPK1/PTK2/SRC/SYK	6
BP	GO:0046718	viral entry into host cell	6/251	140/18862	0.0111831	0.0342057	0.0190268	ACE2/APCS/DPP4/EGFR/EPHA2/PPIA	6
BP	GO:0060537	muscle tissue development	11/251	371/18862	0.0112052	0.0342488	0.0190508	BMP7/FGFR2/FKBP1A/IGF1/MAPK1/MAPK14/PIM1/PPARA/RBP4/TGFBR1/TGFBR2	11
BP	GO:0034340	response to type I interferon	5/251	101/18862	0.0112898	0.034458	0.0191672	ISG20/MMP12/PTPN1/PTPN11/STAT1	5
BP	GO:0062014	negative regulation of small molecule metabolic process	5/251	101/18862	0.0112898	0.034458	0.0191672	AKR1C3/AKT1/CDA/PARP1/PPARA	5
BP	GO:1904064	positive regulation of cation transmembrane transport	6/251	141/18862	0.011554	0.0352393	0.0196018	ACE2/ARF1/F2/GLRX/KIF5B/PDPK1	6
BP	GO:0061515	myeloid cell development	4/251	66/18862	0.0115834	0.0352535	0.0196096	KIT/LTF/PTPN11/SRC	4
BP	GO:0072678	T cell migration	4/251	66/18862	0.0115834	0.0352535	0.0196096	ADAM17/CCL5/PIK3CG/RHOA	4
BP	GO:2000272	negative regulation of signaling receptor activity	4/251	66/18862	0.0115834	0.0352535	0.0196096	ACE2/ESR2/PPARA/PPARG	4
BP	GO:0044264	cellular polysaccharide metabolic process	5/251	102/18862	0.0117465	0.0357243	0.0198715	AKT1/GSK3B/IGF1/INSR/PYGL	5
BP	GO:0070302	regulation of stress-activated protein kinase signaling cascade	7/251	184/18862	0.0117654	0.0357564	0.0198894	AKT1/EGFR/GSTP1/IGF1R/MAPK1/MMP8/PPIA	7
BP	GO:0035304	regulation of protein dephosphorylation	6/251	142/18862	0.0119335	0.0362159	0.020145	FKBP1A/GBA/GSK3B/JAK2/LGALS3/PPIA	6
BP	GO:0044344	cellular response to fibroblast growth factor stimulus	6/251	142/18862	0.0119335	0.0362159	0.020145	CCL5/FGF1/FGFR1/FGFR2/MAPK1/PTPN11	6
BP	GO:0006691	leukotriene metabolic process	3/251	36/18862	0.0120289	0.0364018	0.0202484	LTA4H/MAPKAPK2/SYK	3
BP	GO:0030224	monocyte differentiation	3/251	36/18862	0.0120289	0.0364018	0.0202484	APCS/CDK6/PPARG	3
BP	GO:0032892	positive regulation of organic acid transport	3/251	36/18862	0.0120289	0.0364018	0.0202484	ACE2/FABP3/PLA2G10	3
BP	GO:0043029	T cell homeostasis	3/251	36/18862	0.0120289	0.0364018	0.0202484	AKT1/CASP3/JAK3	3
BP	GO:0030308	negative regulation of cell growth	7/251	185/18862	0.0120939	0.0365468	0.020329	CDA/CDK5R1/ESR2/PPARA/PPARD/PPARG/RTN4R	7
BP	GO:0051216	cartilage development	7/251	185/18862	0.0120939	0.0365468	0.020329	BMP7/MAPK14/PTPN11/TGFBR1/TGFBR2/THRA/TYMS	7
BP	GO:0010812	negative regulation of cell-substrate adhesion	4/251	67/18862	0.0121932	0.036769	0.0204526	MMP12/PLG/RHOA/SRC	4
BP	GO:0046637	regulation of alpha-beta T cell differentiation	4/251	67/18862	0.0121932	0.036769	0.0204526	JAK3/PNP/SYK/TGFBR2	4
BP	GO:1901224	positive regulation of NIK/NF-kappaB signaling	4/251	67/18862	0.0121932	0.036769	0.0204526	EGFR/MMP8/NR3C2/RHOA	4
BP	GO:0006576	cellular biogenic amine metabolic process	5/251	103/18862	0.0122156	0.0368104	0.0204756	AKR1B1/AMD1/PAH/SRM/TPH1	5
BP	GO:0006606	protein import into nucleus	6/251	143/18862	0.0123218	0.0371042	0.0206391	AKT1/JAK2/MAPK1/MAPK14/MMP12/SYK	6
BP	GO:0048762	mesenchymal cell differentiation	8/251	231/18862	0.0124122	0.0371129	0.0206439	BMP7/FGFR1/FGFR2/GSK3B/MAPK1/STAT1/TGFBR1/TGFBR2	8
BP	GO:0071453	cellular response to oxygen levels	8/251	231/18862	0.0124122	0.0371129	0.0206439	AKT1/B3GAT1/BMP7/CCNA2/MDM2/PPARD/PPARG/SRC	8
BP	GO:0015980	energy derivation by oxidation of organic compounds	9/251	278/18862	0.0124195	0.0371129	0.0206439	AKT1/CAT/GSK3B/IGF1/INSR/ME2/NOS2/PDHB/PYGL	9
BP	GO:0002371	dendritic cell cytokine production	2/251	13/18862	0.0124897	0.0371129	0.0206439	JAK3/KIT	2
BP	GO:0002679	respiratory burst involved in defense response	2/251	13/18862	0.0124897	0.0371129	0.0206439	HCK/PIK3CG	2
BP	GO:0006596	polyamine biosynthetic process	2/251	13/18862	0.0124897	0.0371129	0.0206439	AMD1/SRM	2
BP	GO:0006703	estrogen biosynthetic process	2/251	13/18862	0.0124897	0.0371129	0.0206439	CYP19A1/HSD17B1	2
BP	GO:0007183	SMAD protein complex assembly	2/251	13/18862	0.0124897	0.0371129	0.0206439	FKBP1A/PARP1	2
BP	GO:0009437	carnitine metabolic process	2/251	13/18862	0.0124897	0.0371129	0.0206439	CRAT/SHMT1	2
BP	GO:0014857	regulation of skeletal muscle cell proliferation	2/251	13/18862	0.0124897	0.0371129	0.0206439	JAK2/PPARD	2
BP	GO:0031282	regulation of guanylate cyclase activity	2/251	13/18862	0.0124897	0.0371129	0.0206439	NOS2/NOS3	2
BP	GO:0043568	positive regulation of insulin-like growth factor receptor signaling pathway	2/251	13/18862	0.0124897	0.0371129	0.0206439	AR/IGF1	2
BP	GO:0050872	white fat cell differentiation	2/251	13/18862	0.0124897	0.0371129	0.0206439	FABP4/PPARG	2
BP	GO:0060347	heart trabecula formation	2/251	13/18862	0.0124897	0.0371129	0.0206439	FKBP1A/RBP4	2
BP	GO:0060576	intestinal epithelial cell development	2/251	13/18862	0.0124897	0.0371129	0.0206439	SRC/TYMS	2
BP	GO:0070486	leukocyte aggregation	2/251	13/18862	0.0124897	0.0371129	0.0206439	BMP7/RAC2	2
BP	GO:0071352	cellular response to interleukin-2	2/251	13/18862	0.0124897	0.0371129	0.0206439	JAK3/SYK	2
BP	GO:1901070	guanosine-containing compound biosynthetic process	2/251	13/18862	0.0124897	0.0371129	0.0206439	IMPDH1/IMPDH2	2
BP	GO:1903054	negative regulation of extracellular matrix organization	2/251	13/18862	0.0124897	0.0371129	0.0206439	DPP4/FAP	2
BP	GO:0060047	heart contraction	9/251	279/18862	0.0126895	0.0376511	0.0209433	ACE/ACE2/JAK2/PDE4B/PDE4D/PIK3CG/PRKACA/THRA/THRB	9
BP	GO:0071868	cellular response to monoamine stimulus	5/251	104/18862	0.0126972	0.0376511	0.0209433	GSK3B/MAPK1/PDE4B/PKLR/PRKACA	5
BP	GO:0071870	cellular response to catecholamine stimulus	5/251	104/18862	0.0126972	0.0376511	0.0209433	GSK3B/MAPK1/PDE4B/PKLR/PRKACA	5
BP	GO:0001707	mesoderm formation	4/251	68/18862	0.0128233	0.0379721	0.0211219	BMP7/EPHA2/FGFR2/PRKACA	4
BP	GO:1900015	regulation of cytokine production involved in inflammatory response	4/251	68/18862	0.0128233	0.0379721	0.0211219	F2/MAPK14/NOS2/PPARA	4
BP	GO:0043403	skeletal muscle tissue regeneration	3/251	37/18862	0.0129639	0.0382296	0.0212651	IGF1/PPARD/TGFBR2	3
BP	GO:0044003	modulation by symbiont of host process	3/251	37/18862	0.0129639	0.0382296	0.0212651	INSR/RXRA/TYMS	3
BP	GO:0046621	negative regulation of organ growth	3/251	37/18862	0.0129639	0.0382296	0.0212651	PPARA/RBP4/TGFBR2	3
BP	GO:0060412	ventricular septum morphogenesis	3/251	37/18862	0.0129639	0.0382296	0.0212651	FGFR2/TGFBR1/TGFBR2	3
BP	GO:1901031	regulation of response to reactive oxygen species	3/251	37/18862	0.0129639	0.0382296	0.0212651	BMP7/DHFR/MET	3
BP	GO:2000403	positive regulation of lymphocyte migration	3/251	37/18862	0.0129639	0.0382296	0.0212651	ADAM17/CCL5/RHOA	3
BP	GO:0001678	cellular glucose homeostasis	6/251	145/18862	0.0131247	0.0386505	0.0214992	CMA1/HK1/IGF1R/KIF5B/PPARD/PRKACA	6
BP	GO:0002431	Fc receptor mediated stimulatory signaling pathway	6/251	145/18862	0.0131247	0.0386505	0.0214992	HCK/HSP90AA1/MAPK1/PTK2/SRC/SYK	6
BP	GO:0062207	regulation of pattern recognition receptor signaling pathway	5/251	105/18862	0.0131916	0.0388206	0.0215938	ESR1/LTF/NR1H3/PDPK1/XIAP	5
BP	GO:0002534	cytokine production involved in inflammatory response	4/251	69/18862	0.0134737	0.0395148	0.02198	F2/MAPK14/NOS2/PPARA	4
BP	GO:0003208	cardiac ventricle morphogenesis	4/251	69/18862	0.0134737	0.0395148	0.02198	FGFR2/FKBP1A/TGFBR1/TGFBR2	4
BP	GO:0042531	positive regulation of tyrosine phosphorylation of STAT protein	4/251	69/18862	0.0134737	0.0395148	0.02198	CCL5/IGF1/JAK2/KIT	4
BP	GO:0043550	regulation of lipid kinase activity	4/251	69/18862	0.0134737	0.0395148	0.02198	F2/KIT/PTK2/SRC	4
BP	GO:0150116	regulation of cell-substrate junction organization	4/251	69/18862	0.0134737	0.0395148	0.02198	KDR/PTK2/RHOA/SRC	4
BP	GO:0007249	I-kappaB kinase/NF-kappaB signaling	9/251	282/18862	0.0135259	0.0396407	0.02205	AKT1/ESR1/FKBP1A/GSTP1/LTF/PDPK1/RHOA/STAT1/TGM2	9
BP	GO:0009062	fatty acid catabolic process	5/251	106/18862	0.0136988	0.0400375	0.0222707	AKT1/CRAT/HADH/PPARA/PPARD	5
BP	GO:0048259	regulation of receptor-mediated endocytosis	5/251	106/18862	0.0136988	0.0400375	0.0222707	ARF1/INSR/SELE/SYK/TNK2	5
BP	GO:0150115	cell-substrate junction organization	5/251	106/18862	0.0136988	0.0400375	0.0222707	KDR/PDPK1/PTK2/RHOA/SRC	5
BP	GO:1901222	regulation of NIK/NF-kappaB signaling	5/251	106/18862	0.0136988	0.0400375	0.0222707	BMP7/EGFR/MMP8/NR3C2/RHOA	5
BP	GO:0045664	regulation of neuron differentiation	7/251	190/18862	0.0138364	0.0404122	0.0224792	BMP7/CDK5R1/DDX6/FGFR1/GSK3B/RHOA/THRB	7
BP	GO:0003091	renal water homeostasis	3/251	38/18862	0.0139393	0.0405188	0.0225385	AKR1B1/PRKACA/RAB11A	3
BP	GO:0007618	mating	3/251	38/18862	0.0139393	0.0405188	0.0225385	HEXB/THRA/THRB	3
BP	GO:0008210	estrogen metabolic process	3/251	38/18862	0.0139393	0.0405188	0.0225385	CYP19A1/CYP2C9/HSD17B1	3
BP	GO:0038179	neurotrophin signaling pathway	3/251	38/18862	0.0139393	0.0405188	0.0225385	CASP3/PTPN11/SRC	3
BP	GO:0042307	positive regulation of protein import into nucleus	3/251	38/18862	0.0139393	0.0405188	0.0225385	JAK2/MAPK1/MAPK14	3
BP	GO:0048286	lung alveolus development	3/251	38/18862	0.0139393	0.0405188	0.0225385	FGFR2/MMP12/PGR	3
BP	GO:1904706	negative regulation of vascular associated smooth muscle cell proliferation	3/251	38/18862	0.0139393	0.0405188	0.0225385	GSTP1/PPARG/SOD2	3
BP	GO:0007043	cell-cell junction assembly	6/251	147/18862	0.0139636	0.040562	0.0225625	ACE/ACE2/CTNNA1/EPHA2/PRKACA/RHOA	6
BP	GO:0046942	carboxylic acid transport	9/251	284/18862	0.0141058	0.0409469	0.0227766	ACE/ACE2/AKR1C1/CES1/NOS2/PLA2G10/PLA2G2A/RXRA/SYK	9
BP	GO:0048332	mesoderm morphogenesis	4/251	70/18862	0.0141448	0.0410323	0.0228241	BMP7/EPHA2/FGFR2/PRKACA	4
BP	GO:0071478	cellular response to radiation	7/251	191/18862	0.0142054	0.0410929	0.0228578	CHEK1/MAPK14/MDM2/MME/MMP3/MMP9/PARP1	7
BP	GO:0046632	alpha-beta T cell differentiation	5/251	107/18862	0.0142189	0.0410929	0.0228578	ITK/JAK3/PNP/SYK/TGFBR2	5
BP	GO:0048640	negative regulation of developmental growth	5/251	107/18862	0.0142189	0.0410929	0.0228578	CDK5R1/PPARA/RBP4/RTN4R/TGFBR2	5
BP	GO:0090100	positive regulation of transmembrane receptor protein serine/threonine kinase signaling pathway	5/251	107/18862	0.0142189	0.0410929	0.0228578	ADAM17/BMP7/JAK2/PARP1/TGFBR1	5
BP	GO:0000077	DNA damage checkpoint	6/251	148/18862	0.0143968	0.0410929	0.0228578	CDK2/CHEK1/MAPK14/MDM2/PLK1/PTPN11	6
BP	GO:0071774	response to fibroblast growth factor	6/251	148/18862	0.0143968	0.0410929	0.0228578	CCL5/FGF1/FGFR1/FGFR2/MAPK1/PTPN11	6
BP	GO:1903900	regulation of viral life cycle	6/251	148/18862	0.0143968	0.0410929	0.0228578	APCS/CCL5/ISG20/LTF/PPARA/PPIA	6
BP	GO:0000098	sulfur amino acid catabolic process	2/251	14/18862	0.0144445	0.0410929	0.0228578	AGXT/CBS	2
BP	GO:0003376	sphingosine-1-phosphate receptor signaling pathway	2/251	14/18862	0.0144445	0.0410929	0.0228578	AKT1/PIK3CG	2
BP	GO:0006878	cellular copper ion homeostasis	2/251	14/18862	0.0144445	0.0410929	0.0228578	ARF1/ATOX1	2
BP	GO:0007100	mitotic centrosome separation	2/251	14/18862	0.0144445	0.0410929	0.0228578	CHEK1/KIF11	2
BP	GO:0009151	purine deoxyribonucleotide metabolic process	2/251	14/18862	0.0144445	0.0410929	0.0228578	ADK/DCK	2
BP	GO:0010867	positive regulation of triglyceride biosynthetic process	2/251	14/18862	0.0144445	0.0410929	0.0228578	NR1H2/NR1H3	2
BP	GO:0010889	regulation of sequestering of triglyceride	2/251	14/18862	0.0144445	0.0410929	0.0228578	PPARA/PPARG	2
BP	GO:0014841	skeletal muscle satellite cell proliferation	2/251	14/18862	0.0144445	0.0410929	0.0228578	JAK2/PPARD	2
BP	GO:0032310	prostaglandin secretion	2/251	14/18862	0.0144445	0.0410929	0.0228578	NOS2/PLA2G10	2
BP	GO:0032966	negative regulation of collagen biosynthetic process	2/251	14/18862	0.0144445	0.0410929	0.0228578	PPARD/PPARG	2
BP	GO:0035791	platelet-derived growth factor receptor-beta signaling pathway	2/251	14/18862	0.0144445	0.0410929	0.0228578	PTPN1/SRC	2
BP	GO:0038166	angiotensin-activated signaling pathway	2/251	14/18862	0.0144445	0.0410929	0.0228578	CA2/SRC	2
BP	GO:0043951	negative regulation of cAMP-mediated signaling	2/251	14/18862	0.0144445	0.0410929	0.0228578	PDE3B/PDE4D	2
BP	GO:0045898	regulation of RNA polymerase II transcription preinitiation complex assembly	2/251	14/18862	0.0144445	0.0410929	0.0228578	ESR1/THRA	2
BP	GO:0046479	glycosphingolipid catabolic process	2/251	14/18862	0.0144445	0.0410929	0.0228578	GBA/HEXB	2
BP	GO:0051791	medium-chain fatty acid metabolic process	2/251	14/18862	0.0144445	0.0410929	0.0228578	CES1/CRAT	2
BP	GO:0070669	response to interleukin-2	2/251	14/18862	0.0144445	0.0410929	0.0228578	JAK3/SYK	2
BP	GO:0072425	signal transduction involved in G2 DNA damage checkpoint	2/251	14/18862	0.0144445	0.0410929	0.0228578	CHEK1/PLK1	2
BP	GO:0097284	hepatocyte apoptotic process	2/251	14/18862	0.0144445	0.0410929	0.0228578	PIK3CG/PPARA	2
BP	GO:1901678	iron coordination entity transport	2/251	14/18862	0.0144445	0.0410929	0.0228578	LCN2/LTF	2
BP	GO:1902894	negative regulation of pri-miRNA transcription by RNA polymerase II	2/251	14/18862	0.0144445	0.0410929	0.0228578	PPARA/PPARD	2
BP	GO:1905065	positive regulation of vascular associated smooth muscle cell differentiation	2/251	14/18862	0.0144445	0.0410929	0.0228578	KIT/SOD2	2
BP	GO:0071867	response to monoamine	5/251	108/18862	0.0147522	0.0419123	0.0233136	GSK3B/MAPK1/PDE4B/PKLR/PRKACA	5
BP	GO:0071869	response to catecholamine	5/251	108/18862	0.0147522	0.0419123	0.0233136	GSK3B/MAPK1/PDE4B/PKLR/PRKACA	5
BP	GO:0007040	lysosome organization	4/251	71/18862	0.0148367	0.041957	0.0233384	ACP3/ARF1/GBA/HEXB	4
BP	GO:0032024	positive regulation of insulin secretion	4/251	71/18862	0.0148367	0.041957	0.0233384	JAK2/KIF5B/PPARD/RBP4	4
BP	GO:0033692	cellular polysaccharide biosynthetic process	4/251	71/18862	0.0148367	0.041957	0.0233384	AKT1/GSK3B/IGF1/INSR	4
BP	GO:0046579	positive regulation of Ras protein signal transduction	4/251	71/18862	0.0148367	0.041957	0.0233384	IGF1/JAK2/PIK3CG/RTN4R	4
BP	GO:0051881	regulation of mitochondrial membrane potential	4/251	71/18862	0.0148367	0.041957	0.0233384	AKT1/KDR/PARP1/SRC	4
BP	GO:0080171	lytic vacuole organization	4/251	71/18862	0.0148367	0.041957	0.0233384	ACP3/ARF1/GBA/HEXB	4
BP	GO:0098586	cellular response to virus	4/251	71/18862	0.0148367	0.041957	0.0233384	ARF1/HSP90AA1/MAPK14/MMP12	4
BP	GO:0007257	activation of JUN kinase activity	3/251	39/18862	0.0149554	0.0420977	0.0234167	BIRC7/PTPN1/SYK	3
BP	GO:0030212	hyaluronan metabolic process	3/251	39/18862	0.0149554	0.0420977	0.0234167	AKT1/HEXB/PIM1	3
BP	GO:0044058	regulation of digestive system process	3/251	39/18862	0.0149554	0.0420977	0.0234167	NR1H2/NR1H3/TYMP	3
BP	GO:0045742	positive regulation of epidermal growth factor receptor signaling pathway	3/251	39/18862	0.0149554	0.0420977	0.0234167	ADAM17/AKT1/MMP9	3
BP	GO:0045746	negative regulation of Notch signaling pathway	3/251	39/18862	0.0149554	0.0420977	0.0234167	AKT1/BMP7/EGFR	3
BP	GO:0050832	defense response to fungus	3/251	39/18862	0.0149554	0.0420977	0.0234167	CTSG/ELANE/LTF	3
BP	GO:0090207	regulation of triglyceride metabolic process	3/251	39/18862	0.0149554	0.0420977	0.0234167	NR1H2/NR1H3/PIK3CG	3
BP	GO:0060485	mesenchyme development	9/251	287/18862	0.0150098	0.0422231	0.0234864	BMP7/FGFR1/FGFR2/GSK3B/MAPK1/NOS3/STAT1/TGFBR1/TGFBR2	9
BP	GO:0050777	negative regulation of immune response	6/251	150/18862	0.0152911	0.042951	0.0238913	JAK3/LGALS3/MMP12/NR1H2/NR1H3/PPARG	6
BP	GO:0007088	regulation of mitotic nuclear division	5/251	109/18862	0.0152987	0.042951	0.0238913	BMP7/CHEK1/IGF1/INSR/PLK1	5
BP	GO:1901800	positive regulation of proteasomal protein catabolic process	5/251	109/18862	0.0152987	0.042951	0.0238913	AKT1/GBA/GSK3B/MDM2/PLK1	5
BP	GO:1903036	positive regulation of response to wounding	4/251	72/18862	0.0155496	0.0436266	0.0242672	F2/F7/PLG/PTK2	4
BP	GO:0003205	cardiac chamber development	6/251	151/18862	0.0157524	0.0441378	0.0245515	BMP7/FGFR2/FKBP1A/RBP4/TGFBR1/TGFBR2	6
BP	GO:2001056	positive regulation of cysteine-type endopeptidase activity	6/251	151/18862	0.0157524	0.0441378	0.0245515	CTSD/DAPK1/JAK2/LCK/PPARG/SYK	6
BP	GO:0006308	DNA catabolic process	3/251	40/18862	0.0160122	0.044807	0.0249238	CASP3/ISG20/NMNAT1	3
BP	GO:1904591	positive regulation of protein import	3/251	40/18862	0.0160122	0.044807	0.0249238	JAK2/MAPK1/MAPK14	3
BP	GO:0060402	calcium ion transport into cytosol	6/251	152/18862	0.0162233	0.0453135	0.0252055	F2/FKBP1A/LCK/PDE4D/PDPK1/PRKACA	6
BP	GO:0033143	regulation of intracellular steroid hormone receptor signaling pathway	4/251	73/18862	0.0162837	0.0453135	0.0252055	AR/ESR1/PARP1/SRC	4
BP	GO:0072401	signal transduction involved in DNA integrity checkpoint	4/251	73/18862	0.0162837	0.0453135	0.0252055	CDK2/CHEK1/MDM2/PLK1	4
BP	GO:0072422	signal transduction involved in DNA damage checkpoint	4/251	73/18862	0.0162837	0.0453135	0.0252055	CDK2/CHEK1/MDM2/PLK1	4
BP	GO:0061448	connective tissue development	8/251	243/18862	0.0163799	0.0453135	0.0252055	BMP7/MAPK14/PPARD/PTPN11/TGFBR1/TGFBR2/THRA/TYMS	8
BP	GO:0006664	glycolipid metabolic process	5/251	111/18862	0.016432	0.0453135	0.0252055	ARSA/GBA/HEXB/KIT/STS	5
BP	GO:0031623	receptor internalization	5/251	111/18862	0.016432	0.0453135	0.0252055	ARF1/INSR/RAB5A/SELE/SYK	5
BP	GO:0006086	acetyl-CoA biosynthetic process from pyruvate	2/251	15/18862	0.016522	0.0453135	0.0252055	PDHB/PDK2	2
BP	GO:0010713	negative regulation of collagen metabolic process	2/251	15/18862	0.016522	0.0453135	0.0252055	PPARD/PPARG	2
BP	GO:0010763	positive regulation of fibroblast migration	2/251	15/18862	0.016522	0.0453135	0.0252055	AKT1/PTK2	2
BP	GO:0010820	positive regulation of T cell chemotaxis	2/251	15/18862	0.016522	0.0453135	0.0252055	ADAM17/CCL5	2
BP	GO:0010839	negative regulation of keratinocyte proliferation	2/251	15/18862	0.016522	0.0453135	0.0252055	FGFR2/VDR	2
BP	GO:0014856	skeletal muscle cell proliferation	2/251	15/18862	0.016522	0.0453135	0.0252055	JAK2/PPARD	2
BP	GO:0015936	coenzyme A metabolic process	2/251	15/18862	0.016522	0.0453135	0.0252055	HMGCR/PPCDC	2
BP	GO:0035635	entry of bacterium into host cell	2/251	15/18862	0.016522	0.0453135	0.0252055	MET/SRC	2
BP	GO:0042559	pteridine-containing compound biosynthetic process	2/251	15/18862	0.016522	0.0453135	0.0252055	DHFR/MTHFD1	2
BP	GO:0042574	retinal metabolic process	2/251	15/18862	0.016522	0.0453135	0.0252055	AKR1C1/AKR1C3	2
BP	GO:0042976	activation of Janus kinase activity	2/251	15/18862	0.016522	0.0453135	0.0252055	CCL5/JAK2	2
BP	GO:0043518	negative regulation of DNA damage response, signal transduction by p53 class mediator	2/251	15/18862	0.016522	0.0453135	0.0252055	MDM2/MIF	2
BP	GO:0044406	adhesion of symbiont to host	2/251	15/18862	0.016522	0.0453135	0.0252055	ACE2/LTF	2
BP	GO:0044793	negative regulation by host of viral process	2/251	15/18862	0.016522	0.0453135	0.0252055	APCS/LTF	2
BP	GO:0046037	GMP metabolic process	2/251	15/18862	0.016522	0.0453135	0.0252055	IMPDH1/IMPDH2	2
BP	GO:0051299	centrosome separation	2/251	15/18862	0.016522	0.0453135	0.0252055	CHEK1/KIF11	2
BP	GO:0051770	positive regulation of nitric-oxide synthase biosynthetic process	2/251	15/18862	0.016522	0.0453135	0.0252055	JAK2/KDR	2
BP	GO:0051969	regulation of transmission of nerve impulse	2/251	15/18862	0.016522	0.0453135	0.0252055	GBA/TYMP	2
BP	GO:0071380	cellular response to prostaglandin E stimulus	2/251	15/18862	0.016522	0.0453135	0.0252055	AKT1/PPARG	2
BP	GO:0071391	cellular response to estrogen stimulus	2/251	15/18862	0.016522	0.0453135	0.0252055	AR/ESR1	2
BP	GO:0072075	metanephric mesenchyme development	2/251	15/18862	0.016522	0.0453135	0.0252055	BMP7/STAT1	2
BP	GO:1904251	regulation of bile acid metabolic process	2/251	15/18862	0.016522	0.0453135	0.0252055	CES1/KIT	2
BP	GO:2000846	regulation of corticosteroid hormone secretion	2/251	15/18862	0.016522	0.0453135	0.0252055	PTPN11/REN	2
BP	GO:2001044	regulation of integrin-mediated signaling pathway	2/251	15/18862	0.016522	0.0453135	0.0252055	BST1/CTNNA1	2
BP	GO:0001837	epithelial to mesenchymal transition	6/251	153/18862	0.0167038	0.0457827	0.0254665	BMP7/FGFR1/FGFR2/GSK3B/TGFBR1/TGFBR2	6
BP	GO:0043122	regulation of I-kappaB kinase/NF-kappaB signaling	8/251	244/18862	0.0167475	0.0458731	0.0255168	ESR1/FKBP1A/GSTP1/LTF/PDPK1/RHOA/STAT1/TGM2	8
BP	GO:1903509	liposaccharide metabolic process	5/251	112/18862	0.0170191	0.0465871	0.0259139	ARSA/GBA/HEXB/KIT/STS	5
BP	GO:0009268	response to pH	3/251	41/18862	0.0171101	0.0465975	0.0259197	CA2/GBA/SRC	3
BP	GO:0033003	regulation of mast cell activation	3/251	41/18862	0.0171101	0.0465975	0.0259197	PDPK1/RAC2/SYK	3
BP	GO:0035272	exocrine system development	3/251	41/18862	0.0171101	0.0465975	0.0259197	BMP7/FGFR2/TGM2	3
BP	GO:0050691	regulation of defense response to virus by host	3/251	41/18862	0.0171101	0.0465975	0.0259197	HSP90AA1/MMP12/STAT1	3
BP	GO:0051602	response to electrical stimulus	3/251	41/18862	0.0171101	0.0465975	0.0259197	NQO1/SOD2/SRC	3
BP	GO:1901186	positive regulation of ERBB signaling pathway	3/251	41/18862	0.0171101	0.0465975	0.0259197	ADAM17/AKT1/MMP9	3
BP	GO:1903580	positive regulation of ATP metabolic process	3/251	41/18862	0.0171101	0.0465975	0.0259197	IGF1/INSR/PPARA	3
BP	GO:0008016	regulation of heart contraction	8/251	245/18862	0.017121	0.0465975	0.0259197	ACE2/JAK2/PDE4B/PDE4D/PIK3CG/PRKACA/THRA/THRB	8
BP	GO:0010951	negative regulation of endopeptidase activity	8/251	245/18862	0.017121	0.0465975	0.0259197	AKT1/CSNK2A1/LTF/MMP9/PRDX5/SERPINA1/SRC/XIAP	8
BP	GO:0001909	leukocyte mediated cytotoxicity	5/251	113/18862	0.0176198	0.0478941	0.026641	AZGP1/CTSG/ELANE/F2/NOS2	5
BP	GO:0008543	fibroblast growth factor receptor signaling pathway	5/251	113/18862	0.0176198	0.0478941	0.026641	FGF1/FGFR1/FGFR2/MAPK1/PTPN11	5
BP	GO:0006278	RNA-dependent DNA biosynthetic process	4/251	75/18862	0.0178164	0.0483976	0.026921	HSP90AA1/MAPK1/PPIA/SRC	4
BP	GO:0031570	DNA integrity checkpoint	6/251	156/18862	0.018204	0.0492908	0.0274178	CDK2/CHEK1/MAPK14/MDM2/PLK1/PTPN11	6
BP	GO:0046165	alcohol biosynthetic process	6/251	156/18862	0.018204	0.0492908	0.0274178	AKR1B1/CES1/DHFR/FGF1/GBA/HMGCR	6
BP	GO:0002223	stimulatory C-type lectin receptor signaling pathway	5/251	114/18862	0.0182345	0.0492908	0.0274178	ICAM2/PDPK1/PRKACA/SRC/SYK	5
BP	GO:0048675	axon extension	5/251	114/18862	0.0182345	0.0492908	0.0274178	CDK5R1/GSK3B/HSP90AA1/RAB11A/RTN4R	5
BP	GO:0006509	membrane protein ectodomain proteolysis	3/251	42/18862	0.018249	0.0492908	0.0274178	ADAM17/BACE1/MMP7	3
BP	GO:0032965	regulation of collagen biosynthetic process	3/251	42/18862	0.018249	0.0492908	0.0274178	F2/PPARD/PPARG	3
BP	GO:0042181	ketone biosynthetic process	3/251	42/18862	0.018249	0.0492908	0.0274178	AKR1C3/HSD17B1/TPI1	3
BP	GO:1902622	regulation of neutrophil migration	3/251	42/18862	0.018249	0.0492908	0.0274178	BST1/DPP4/RAC2	3
BP	GO:2001239	regulation of extrinsic apoptotic signaling pathway in absence of ligand	3/251	42/18862	0.018249	0.0492908	0.0274178	AKT1/CTNNA1/FGFR1	3
BP	GO:0060395	SMAD protein signal transduction	4/251	76/18862	0.0186152	0.0498652	0.0277373	BMP7/JAK2/PARP1/TGFBR1	4
BP	GO:0072395	signal transduction involved in cell cycle checkpoint	4/251	76/18862	0.0186152	0.0498652	0.0277373	CDK2/CHEK1/MDM2/PLK1	4
BP	GO:0044843	cell cycle G1/S phase transition	9/251	298/18862	0.0186925	0.0498652	0.0277373	ADAM17/AKT1/CCNA2/CDK2/CDK6/DHFR/EGFR/MDM2/TYMS	9
BP	GO:0003198	epithelial to mesenchymal transition involved in endocardial cushion formation	2/251	16/18862	0.0187184	0.0498652	0.0277373	TGFBR1/TGFBR2	2
BP	GO:0006555	methionine metabolic process	2/251	16/18862	0.0187184	0.0498652	0.0277373	MTAP/MTHFD1	2
BP	GO:0010819	regulation of T cell chemotaxis	2/251	16/18862	0.0187184	0.0498652	0.0277373	ADAM17/CCL5	2
BP	GO:0019377	glycolipid catabolic process	2/251	16/18862	0.0187184	0.0498652	0.0277373	GBA/HEXB	2
BP	GO:0030540	female genitalia development	2/251	16/18862	0.0187184	0.0498652	0.0277373	ESR1/RBP4	2
BP	GO:0034116	positive regulation of heterotypic cell-cell adhesion	2/251	16/18862	0.0187184	0.0498652	0.0277373	BMP7/LCK	2
BP	GO:0034310	primary alcohol catabolic process	2/251	16/18862	0.0187184	0.0498652	0.0277373	AKR1C3/ALDH2	2
BP	GO:0035855	megakaryocyte development	2/251	16/18862	0.0187184	0.0498652	0.0277373	KIT/PTPN11	2
BP	GO:0035930	corticosteroid hormone secretion	2/251	16/18862	0.0187184	0.0498652	0.0277373	PTPN11/REN	2
BP	GO:0036035	osteoclast development	2/251	16/18862	0.0187184	0.0498652	0.0277373	LTF/SRC	2
BP	GO:0045838	positive regulation of membrane potential	2/251	16/18862	0.0187184	0.0498652	0.0277373	AKT1/GLRX	2
BP	GO:0046033	AMP metabolic process	2/251	16/18862	0.0187184	0.0498652	0.0277373	ADK/APRT	2
BP	GO:0048012	hepatocyte growth factor receptor signaling pathway	2/251	16/18862	0.0187184	0.0498652	0.0277373	MET/PTPN1	2
BP	GO:0051709	regulation of killing of cells of other organism	2/251	16/18862	0.0187184	0.0498652	0.0277373	NOS2/SYK	2
BP	GO:0060263	regulation of respiratory burst	2/251	16/18862	0.0187184	0.0498652	0.0277373	INSR/RAC2	2
BP	GO:0061684	chaperone-mediated autophagy	2/251	16/18862	0.0187184	0.0498652	0.0277373	HSP90AA1/HSPA8	2
BP	GO:0071800	podosome assembly	2/251	16/18862	0.0187184	0.0498652	0.0277373	HCK/SRC	2
BP	GO:0090520	sphingolipid mediated signaling pathway	2/251	16/18862	0.0187184	0.0498652	0.0277373	AKT1/PIK3CG	2
BP	GO:2000651	positive regulation of sodium ion transmembrane transporter activity	2/251	16/18862	0.0187184	0.0498652	0.0277373	GLRX/KIF5B	2
BP	GO:0007569	cell aging	5/251	115/18862	0.0188632	0.0501883	0.027917	CDK6/CHEK1/MAPK14/MIF/MME	5
BP	GO:0030449	regulation of complement activation	5/251	115/18862	0.0188632	0.0501883	0.027917	C1R/C1S/C8G/CFB/F2	5
BP	GO:0044106	cellular amine metabolic process	6/251	158/18862	0.0192539	0.0511959	0.0284775	AKR1B1/AMD1/NQO1/PAH/SRM/TPH1	6
BP	GO:0006458	'de novo' protein folding	3/251	43/18862	0.0194291	0.0513923	0.0285868	BAG1/FKBP1A/HSPA8	3
BP	GO:0015701	bicarbonate transport	3/251	43/18862	0.0194291	0.0513923	0.0285868	CA1/CA12/CA2	3
BP	GO:0035094	response to nicotine	3/251	43/18862	0.0194291	0.0513923	0.0285868	CASP3/MAPK1/PPARA	3
BP	GO:0043300	regulation of leukocyte degranulation	3/251	43/18862	0.0194291	0.0513923	0.0285868	PDPK1/RAC2/SYK	3
BP	GO:2000404	regulation of T cell migration	3/251	43/18862	0.0194291	0.0513923	0.0285868	ADAM17/CCL5/RHOA	3
BP	GO:0002088	lens development in camera-type eye	4/251	77/18862	0.019436	0.0513923	0.0285868	BIRC7/EPHA2/TGFBR1/TGFBR2	4
BP	GO:0034121	regulation of toll-like receptor signaling pathway	4/251	77/18862	0.019436	0.0513923	0.0285868	ESR1/LTF/NR1H3/PDPK1	4
BP	GO:0048678	response to axon injury	4/251	77/18862	0.019436	0.0513923	0.0285868	CTNNA1/DHFR/JAK2/RTN4R	4
BP	GO:1901616	organic hydroxy compound catabolic process	4/251	77/18862	0.019436	0.0513923	0.0285868	AKR1C3/ALDH2/SORD/TPI1	4
BP	GO:0050852	T cell receptor signaling pathway	7/251	204/18862	0.0196625	0.051959	0.028902	ITK/LCK/LGALS3/MAPK1/PDE4B/PDE4D/PDPK1	7
BP	GO:0051100	negative regulation of binding	6/251	159/18862	0.019794	0.052242	0.0290594	ACE/AKT1/GSK3B/JAK2/MAPK8/PPARA	6
BP	GO:2000241	regulation of reproductive process	6/251	159/18862	0.019794	0.052242	0.0290594	AR/BMP7/ESR1/IGF1/PLA2G10/SRC	6
BP	GO:0051052	regulation of DNA metabolic process	10/251	353/18862	0.0202353	0.0533739	0.029689	AKT1/CHEK1/EGFR/HDAC8/HSP90AA1/MAPK1/NMNAT1/PARP1/PPARG/SRC	10
BP	GO:0000271	polysaccharide biosynthetic process	4/251	78/18862	0.0202788	0.0534554	0.0297344	AKT1/GSK3B/IGF1/INSR	4
BP	GO:0031214	biomineral tissue development	6/251	160/18862	0.0203444	0.0535622	0.0297938	BMP7/FGFR2/IGF1/LTF/NOS3/PPARA	6
BP	GO:0043467	regulation of generation of precursor metabolites and energy	6/251	160/18862	0.0203444	0.0535622	0.0297938	AKT1/GSK3B/IGF1/INSR/NOS2/PPARA	6
BP	GO:0006109	regulation of carbohydrate metabolic process	7/251	206/18862	0.0206159	0.0541015	0.0300938	AKT1/GSK3B/IGF1/INSR/PDK2/PPARA/SRC	7
BP	GO:0071456	cellular response to hypoxia	7/251	206/18862	0.0206159	0.0541015	0.0300938	AKT1/B3GAT1/BMP7/CCNA2/MDM2/PPARD/SRC	7
BP	GO:0003254	regulation of membrane depolarization	3/251	44/18862	0.0206505	0.0541015	0.0300938	KDR/PARP1/SRC	3
BP	GO:0048168	regulation of neuronal synaptic plasticity	3/251	44/18862	0.0206505	0.0541015	0.0300938	KIT/RAB11A/RAB5A	3
BP	GO:0051150	regulation of smooth muscle cell differentiation	3/251	44/18862	0.0206505	0.0541015	0.0300938	FGFR2/KIT/SOD2	3
BP	GO:0055010	ventricular cardiac muscle tissue morphogenesis	3/251	44/18862	0.0206505	0.0541015	0.0300938	FGFR2/FKBP1A/TGFBR1	3
BP	GO:0090199	regulation of release of cytochrome c from mitochondria	3/251	44/18862	0.0206505	0.0541015	0.0300938	AKT1/IGF1/MMP9	3
BP	GO:1903573	negative regulation of response to endoplasmic reticulum stress	3/251	44/18862	0.0206505	0.0541015	0.0300938	NR1H2/NR1H3/PTPN1	3
BP	GO:0002220	innate immune response activating cell surface receptor signaling pathway	5/251	118/18862	0.0208342	0.0542976	0.0302029	ICAM2/PDPK1/PRKACA/SRC/SYK	5
BP	GO:0046916	cellular transition metal ion homeostasis	5/251	118/18862	0.0208342	0.0542976	0.0302029	ARF1/ATOX1/LCK/LCN2/LTF	5
BP	GO:0006937	regulation of muscle contraction	6/251	161/18862	0.0209051	0.0542976	0.0302029	ACE2/KIT/PDE4B/PDE4D/PIK3CG/PRKACA	6
BP	GO:0070588	calcium ion transmembrane transport	9/251	304/18862	0.0209581	0.0542976	0.0302029	F2/FKBP1A/LCK/NCS1/PDE4B/PDE4D/PDPK1/PIK3CG/PRKACA	9
BP	GO:0006577	amino-acid betaine metabolic process	2/251	17/18862	0.0210303	0.0542976	0.0302029	CRAT/SHMT1	2
BP	GO:0006595	polyamine metabolic process	2/251	17/18862	0.0210303	0.0542976	0.0302029	AMD1/SRM	2
BP	GO:0010544	negative regulation of platelet activation	2/251	17/18862	0.0210303	0.0542976	0.0302029	F2/NOS3	2
BP	GO:0010715	regulation of extracellular matrix disassembly	2/251	17/18862	0.0210303	0.0542976	0.0302029	DPP4/FAP	2
BP	GO:0015732	prostaglandin transport	2/251	17/18862	0.0210303	0.0542976	0.0302029	NOS2/PLA2G10	2
BP	GO:0030730	sequestering of triglyceride	2/251	17/18862	0.0210303	0.0542976	0.0302029	PPARA/PPARG	2
BP	GO:0031000	response to caffeine	2/251	17/18862	0.0210303	0.0542976	0.0302029	DHODH/PPARG	2
BP	GO:0033194	response to hydroperoxide	2/251	17/18862	0.0210303	0.0542976	0.0302029	DAPK1/JAK2	2
BP	GO:0033623	regulation of integrin activation	2/251	17/18862	0.0210303	0.0542976	0.0302029	SELP/SRC	2
BP	GO:0033631	cell-cell adhesion mediated by integrin	2/251	17/18862	0.0210303	0.0542976	0.0302029	CCL5/DPP4	2
BP	GO:0034393	positive regulation of smooth muscle cell apoptotic process	2/251	17/18862	0.0210303	0.0542976	0.0302029	PPARG/SOD2	2
BP	GO:0044539	long-chain fatty acid import into cell	2/251	17/18862	0.0210303	0.0542976	0.0302029	AKT1/FABP3	2
BP	GO:0055119	relaxation of cardiac muscle	2/251	17/18862	0.0210303	0.0542976	0.0302029	PDE4B/PDE4D	2
BP	GO:0060438	trachea development	2/251	17/18862	0.0210303	0.0542976	0.0302029	MAPK1/TGFBR2	2
BP	GO:0090136	epithelial cell-cell adhesion	2/251	17/18862	0.0210303	0.0542976	0.0302029	CTNNA1/KIT	2
BP	GO:0090201	negative regulation of release of cytochrome c from mitochondria	2/251	17/18862	0.0210303	0.0542976	0.0302029	AKT1/IGF1	2
BP	GO:0090399	replicative senescence	2/251	17/18862	0.0210303	0.0542976	0.0302029	CHEK1/MME	2
BP	GO:1900363	regulation of mRNA polyadenylation	2/251	17/18862	0.0210303	0.0542976	0.0302029	CCNT1/SNRPA	2
BP	GO:2000811	negative regulation of anoikis	2/251	17/18862	0.0210303	0.0542976	0.0302029	PTK2/SRC	2
BP	GO:2001267	regulation of cysteine-type endopeptidase activity involved in apoptotic signaling pathway	2/251	17/18862	0.0210303	0.0542976	0.0302029	JAK2/MMP9	2
BP	GO:0001892	embryonic placenta development	4/251	79/18862	0.0211438	0.0544917	0.0303108	AKT1/BMP7/FGFR2/MAPK1	4
BP	GO:0032204	regulation of telomere maintenance	4/251	79/18862	0.0211438	0.0544917	0.0303108	HDAC8/MAPK1/PARP1/SRC	4
BP	GO:0042310	vasoconstriction	4/251	79/18862	0.0211438	0.0544917	0.0303108	ACE/ACE2/AKT1/EGFR	4
BP	GO:0031330	negative regulation of cellular catabolic process	8/251	255/18862	0.0211921	0.0545834	0.0303619	AKT1/CSNK2A1/FHIT/MAPK14/MAPKAPK2/MET/NMNAT1/PIK3CG	8
BP	GO:0032635	interleukin-6 production	6/251	162/18862	0.0214761	0.0552483	0.0307317	GBA/MAPKAPK2/MMP8/NOS2/PTPN11/SYK	6
BP	GO:0110148	biomineralization	6/251	162/18862	0.0214761	0.0552483	0.0307317	BMP7/FGFR2/IGF1/LTF/NOS3/PPARA	6
BP	GO:0006816	calcium ion transport	11/251	409/18862	0.0215167	0.0553195	0.0307713	CCL5/F2/FKBP1A/LCK/LGALS3/NCS1/PDE4B/PDE4D/PDPK1/PIK3CG/PRKACA	11
BP	GO:0022412	cellular process involved in reproduction in multicellular organism	10/251	357/18862	0.0216772	0.0556984	0.0309821	AKT1/ANG/DDX6/HEXB/IGF1/KIT/PLK1/PRKACA/SRC/TGFBR1	10
BP	GO:0001974	blood vessel remodeling	3/251	45/18862	0.0219132	0.0561024	0.0312068	ACE/NOS3/TGM2	3
BP	GO:0014911	positive regulation of smooth muscle cell migration	3/251	45/18862	0.0219132	0.0561024	0.0312068	CCL5/IGF1/SRC	3
BP	GO:0032570	response to progesterone	3/251	45/18862	0.0219132	0.0561024	0.0312068	NR1H3/SRC/TYMS	3
BP	GO:0032924	activin receptor signaling pathway	3/251	45/18862	0.0219132	0.0561024	0.0312068	FKBP1A/TGFBR1/TGFBR2	3
BP	GO:0035307	positive regulation of protein dephosphorylation	3/251	45/18862	0.0219132	0.0561024	0.0312068	GBA/JAK2/PPIA	3
BP	GO:1900087	positive regulation of G1/S transition of mitotic cell cycle	3/251	45/18862	0.0219132	0.0561024	0.0312068	ADAM17/AKT1/EGFR	3
BP	GO:0001895	retina homeostasis	4/251	80/18862	0.0220311	0.0562989	0.0313161	ALB/AZGP1/LTF/LYZ	4
BP	GO:0010833	telomere maintenance via telomere lengthening	4/251	80/18862	0.0220311	0.0562989	0.0313161	HSP90AA1/MAPK1/PARP1/SRC	4
BP	GO:0045445	myoblast differentiation	4/251	80/18862	0.0220311	0.0562989	0.0313161	DTYMK/IGF1/MAPK14/PPARD	4
BP	GO:0009308	amine metabolic process	6/251	163/18862	0.0220577	0.0562989	0.0313161	AKR1B1/AMD1/NQO1/PAH/SRM/TPH1	6
BP	GO:0051170	import into nucleus	6/251	163/18862	0.0220577	0.0562989	0.0313161	AKT1/JAK2/MAPK1/MAPK14/MMP12/SYK	6
BP	GO:0010466	negative regulation of peptidase activity	8/251	257/18862	0.0220821	0.0562989	0.0313161	AKT1/CSNK2A1/LTF/MMP9/PRDX5/SERPINA1/SRC/XIAP	8
BP	GO:0032412	regulation of ion transmembrane transporter activity	8/251	257/18862	0.0220821	0.0562989	0.0313161	DAPK1/FKBP1A/GLRX/KIF5B/MMP9/PDE4B/PDE4D/PRKACA	8
BP	GO:0048568	embryonic organ development	11/251	412/18862	0.0225565	0.057474	0.0319697	AKT1/BMP7/EPHA2/FGFR2/KDR/KIT/MAPK1/MTHFD1/RBP4/TGFBR1/TGFBR2	11
BP	GO:0035303	regulation of dephosphorylation	7/251	210/18862	0.0226187	0.0575981	0.0320388	FKBP1A/GBA/GSK3B/JAK2/LGALS3/PPIA/SRC	7
BP	GO:1990138	neuron projection extension	6/251	164/18862	0.0226497	0.0576429	0.0320637	CDK5R1/GSK3B/HSP90AA1/PAK6/RAB11A/RTN4R	6
BP	GO:0042177	negative regulation of protein catabolic process	5/251	121/18862	0.0229352	0.0583346	0.0324484	CSNK2A1/EGFR/FHIT/HMGCR/NOS2	5
BP	GO:0002686	negative regulation of leukocyte migration	3/251	46/18862	0.0232171	0.0589114	0.0327693	AKT1/DPP4/MIF	3
BP	GO:0006953	acute-phase response	3/251	46/18862	0.0232171	0.0589114	0.0327693	APCS/F2/SERPINA1	3
BP	GO:0007595	lactation	3/251	46/18862	0.0232171	0.0589114	0.0327693	APRT/DHODH/UMPS	3
BP	GO:0031648	protein destabilization	3/251	46/18862	0.0232171	0.0589114	0.0327693	MDM2/PLK1/SRC	3
BP	GO:0002523	leukocyte migration involved in inflammatory response	2/251	18/18862	0.0234542	0.059092	0.0328697	ELANE/SELE	2
BP	GO:0034375	high-density lipoprotein particle remodeling	2/251	18/18862	0.0234542	0.059092	0.0328697	ALB/APOA2	2
BP	GO:0036148	phosphatidylglycerol acyl-chain remodeling	2/251	18/18862	0.0234542	0.059092	0.0328697	PLA2G10/PLA2G2A	2
BP	GO:0036149	phosphatidylinositol acyl-chain remodeling	2/251	18/18862	0.0234542	0.059092	0.0328697	PLA2G10/PLA2G2A	2
BP	GO:0051546	keratinocyte migration	2/251	18/18862	0.0234542	0.059092	0.0328697	MMP9/PPARD	2
BP	GO:0060716	labyrinthine layer blood vessel development	2/251	18/18862	0.0234542	0.059092	0.0328697	AKT1/MAPK1	2
BP	GO:0071498	cellular response to fluid shear stress	2/251	18/18862	0.0234542	0.059092	0.0328697	CA2/SRC	2
BP	GO:0071605	monocyte chemotactic protein-1 production	2/251	18/18862	0.0234542	0.059092	0.0328697	GSTP1/SYK	2
BP	GO:0071637	regulation of monocyte chemotactic protein-1 production	2/251	18/18862	0.0234542	0.059092	0.0328697	GSTP1/SYK	2
BP	GO:2000641	regulation of early endosome to late endosome transport	2/251	18/18862	0.0234542	0.059092	0.0328697	MAPK1/SRC	2
BP	GO:2000696	regulation of epithelial cell differentiation involved in kidney development	2/251	18/18862	0.0234542	0.059092	0.0328697	MMP9/STAT1	2
BP	GO:2000831	regulation of steroid hormone secretion	2/251	18/18862	0.0234542	0.059092	0.0328697	PTPN11/REN	2
BP	GO:1903706	regulation of hemopoiesis	11/251	415/18862	0.0236327	0.0595065	0.0331003	APCS/CA2/CDK6/JAK3/LGALS3/LTF/MAPK14/PNP/STAT1/SYK/TGFBR2	11
BP	GO:0007163	establishment or maintenance of cell polarity	7/251	212/18862	0.0236689	0.0595626	0.0331315	CTNNA1/GSK3B/HSP90AA1/PLK1/PTK2/RAC2/RHOA	7
BP	GO:0016482	cytosolic transport	6/251	166/18862	0.0238658	0.0600058	0.033378	CES1/EEA1/KIF5B/MAPK1/RAB5A/SRC	6
BP	GO:0097061	dendritic spine organization	4/251	82/18862	0.0238731	0.0600058	0.033378	ARF1/CDK5R1/IGF1R/INSR	4
BP	GO:0010662	regulation of striated muscle cell apoptotic process	3/251	47/18862	0.0245624	0.0615573	0.0342411	BMP7/JAK2/PDPK1	3
BP	GO:0030225	macrophage differentiation	3/251	47/18862	0.0245624	0.0615573	0.0342411	GBA/MMP9/PARP1	3
BP	GO:0044275	cellular carbohydrate catabolic process	3/251	47/18862	0.0245624	0.0615573	0.0342411	PYGL/SORD/TPI1	3
BP	GO:0045646	regulation of erythrocyte differentiation	3/251	47/18862	0.0245624	0.0615573	0.0342411	CDK6/MAPK14/STAT1	3
BP	GO:0045839	negative regulation of mitotic nuclear division	3/251	47/18862	0.0245624	0.0615573	0.0342411	BMP7/CHEK1/PLK1	3
BP	GO:0036294	cellular response to decreased oxygen levels	7/251	214/18862	0.0247523	0.0619967	0.0344855	AKT1/B3GAT1/BMP7/CCNA2/MDM2/PPARD/SRC	7
BP	GO:0032092	positive regulation of protein binding	4/251	83/18862	0.0248281	0.0620775	0.0345304	ACE/FKBP1A/GSK3B/MMP9	4
BP	GO:0043506	regulation of JUN kinase activity	4/251	83/18862	0.0248281	0.0620775	0.0345304	BIRC7/GSTP1/PTPN1/SYK	4
BP	GO:1901019	regulation of calcium ion transmembrane transporter activity	4/251	83/18862	0.0248281	0.0620775	0.0345304	FKBP1A/PDE4B/PDE4D/PRKACA	4
BP	GO:0043112	receptor metabolic process	6/251	168/18862	0.025125	0.062783	0.0349228	ARF1/INSR/PTPN1/RAB5A/SELE/SYK	6
BP	GO:0038095	Fc-epsilon receptor signaling pathway	6/251	169/18862	0.0257708	0.064038	0.0356209	ITK/MAPK1/MAPK10/MAPK8/PDPK1/SYK	6
BP	GO:0006767	water-soluble vitamin metabolic process	4/251	84/18862	0.0258059	0.064038	0.0356209	ACP3/DHFR/MTHFD1/SHMT1	4
BP	GO:0010822	positive regulation of mitochondrion organization	4/251	84/18862	0.0258059	0.064038	0.0356209	GSK3B/KDR/MAPK8/MMP9	4
BP	GO:0042475	odontogenesis of dentin-containing tooth	4/251	84/18862	0.0258059	0.064038	0.0356209	BMP7/CA2/CTNNA1/PPARA	4
BP	GO:0072175	epithelial tube formation	5/251	125/18862	0.0259432	0.064038	0.0356209	BMP7/CASP3/FGFR2/MTHFD1/PRKACA	5
BP	GO:0002762	negative regulation of myeloid leukocyte differentiation	3/251	48/18862	0.025949	0.064038	0.0356209	APCS/CDK6/LTF	3
BP	GO:0010799	regulation of peptidyl-threonine phosphorylation	3/251	48/18862	0.025949	0.064038	0.0356209	BMP7/MAPK1/PLK1	3
BP	GO:0018198	peptidyl-cysteine modification	3/251	48/18862	0.025949	0.064038	0.0356209	ACE/ADH5/NOS2	3
BP	GO:0043616	keratinocyte proliferation	3/251	48/18862	0.025949	0.064038	0.0356209	FGFR2/PPARD/VDR	3
BP	GO:0045778	positive regulation of ossification	3/251	48/18862	0.025949	0.064038	0.0356209	BMP7/LTF/PTPN11	3
BP	GO:0060425	lung morphogenesis	3/251	48/18862	0.025949	0.064038	0.0356209	FGFR2/MAPK1/TGFBR2	3
BP	GO:0002544	chronic inflammatory response	2/251	19/18862	0.0259869	0.064038	0.0356209	AHCY/CCL5	2
BP	GO:0002689	negative regulation of leukocyte chemotaxis	2/251	19/18862	0.0259869	0.064038	0.0356209	DPP4/MIF	2
BP	GO:0003159	morphogenesis of an endothelium	2/251	19/18862	0.0259869	0.064038	0.0356209	FGF1/RHOA	2
BP	GO:0007413	axonal fasciculation	2/251	19/18862	0.0259869	0.064038	0.0356209	CASP3/CDK5R1	2
BP	GO:0010744	positive regulation of macrophage derived foam cell differentiation	2/251	19/18862	0.0259869	0.064038	0.0356209	PLA2G10/PLA2G2A	2
BP	GO:0032303	regulation of icosanoid secretion	2/251	19/18862	0.0259869	0.064038	0.0356209	PLA2G10/SYK	2
BP	GO:0035313	wound healing, spreading of epidermal cells	2/251	19/18862	0.0259869	0.064038	0.0356209	ADAM17/MMP12	2
BP	GO:0046629	gamma-delta T cell activation	2/251	19/18862	0.0259869	0.064038	0.0356209	ITK/SYK	2
BP	GO:0048245	eosinophil chemotaxis	2/251	19/18862	0.0259869	0.064038	0.0356209	CCL5/LGALS3	2
BP	GO:0060044	negative regulation of cardiac muscle cell proliferation	2/251	19/18862	0.0259869	0.064038	0.0356209	RBP4/TGFBR2	2
BP	GO:0061154	endothelial tube morphogenesis	2/251	19/18862	0.0259869	0.064038	0.0356209	FGF1/RHOA	2
BP	GO:0072074	kidney mesenchyme development	2/251	19/18862	0.0259869	0.064038	0.0356209	BMP7/STAT1	2
BP	GO:0106030	neuron projection fasciculation	2/251	19/18862	0.0259869	0.064038	0.0356209	CASP3/CDK5R1	2
BP	GO:0034109	homotypic cell-cell adhesion	4/251	85/18862	0.0268065	0.0658679	0.0366388	CCL5/PIK3CG/PPIA/SYK	4
BP	GO:0042509	regulation of tyrosine phosphorylation of STAT protein	4/251	85/18862	0.0268065	0.0658679	0.0366388	CCL5/IGF1/JAK2/KIT	4
BP	GO:0045921	positive regulation of exocytosis	4/251	85/18862	0.0268065	0.0658679	0.0366388	ARF1/NCS1/RAB5A/SYK	4
BP	GO:0046928	regulation of neurotransmitter secretion	4/251	85/18862	0.0268065	0.0658679	0.0366388	BACE1/GSK3B/NCS1/RAB5A	4
BP	GO:0048477	oogenesis	4/251	85/18862	0.0268065	0.0658679	0.0366388	ANG/HEXB/IGF1/SRC	4
BP	GO:0032873	negative regulation of stress-activated MAPK cascade	3/251	49/18862	0.0273768	0.0670378	0.0372895	AKT1/GSTP1/PPIA	3
BP	GO:0043124	negative regulation of I-kappaB kinase/NF-kappaB signaling	3/251	49/18862	0.0273768	0.0670378	0.0372895	ESR1/GSTP1/STAT1	3
BP	GO:0046638	positive regulation of alpha-beta T cell differentiation	3/251	49/18862	0.0273768	0.0670378	0.0372895	PNP/SYK/TGFBR2	3
BP	GO:0050982	detection of mechanical stimulus	3/251	49/18862	0.0273768	0.0670378	0.0372895	BACE1/KIT/PTK2	3
BP	GO:0070303	negative regulation of stress-activated protein kinase signaling cascade	3/251	49/18862	0.0273768	0.0670378	0.0372895	AKT1/GSTP1/PPIA	3
BP	GO:0120178	steroid hormone biosynthetic process	3/251	49/18862	0.0273768	0.0670378	0.0372895	AKR1B1/CYP19A1/HSD17B1	3
BP	GO:0043271	negative regulation of ion transport	9/251	319/18862	0.0274781	0.0672089	0.0373847	AKT1/APOA2/FABP5/HMGCR/MMP9/NR1H2/NR1H3/PLA2G10/PTPN11	9
BP	GO:0051056	regulation of small GTPase mediated signal transduction	9/251	319/18862	0.0274781	0.0672089	0.0373847	ARHGAP1/IGF1/JAK2/MET/PIK3CG/RAC2/RHOA/RTN4R/SRC	9
BP	GO:0017015	regulation of transforming growth factor beta receptor signaling pathway	5/251	127/18862	0.0275375	0.0672771	0.0374227	ADAM17/PDPK1/PPARA/TGFBR1/TGFBR2	5
BP	GO:0071333	cellular response to glucose stimulus	5/251	127/18862	0.0275375	0.0672771	0.0374227	CMA1/IGF1R/KIF5B/PPARD/PRKACA	5
BP	GO:0001657	ureteric bud development	4/251	86/18862	0.0278301	0.0679144	0.0377772	BMP7/CAT/FGF1/FGFR2	4
BP	GO:0034103	regulation of tissue remodeling	4/251	86/18862	0.0278301	0.0679144	0.0377772	CA2/EGFR/SRC/SYK	4
BP	GO:0032479	regulation of type I interferon production	5/251	128/18862	0.0283575	0.069143	0.0384606	HSP90AA1/MMP12/PTPN11/STAT1/SYK	5
BP	GO:0008361	regulation of cell size	6/251	173/18862	0.0284647	0.069143	0.0384606	AKT1/CDK5R1/GSK3B/RAB11A/RHOA/RTN4R	6
BP	GO:0060401	cytosolic calcium ion transport	6/251	173/18862	0.0284647	0.069143	0.0384606	F2/FKBP1A/LCK/PDE4D/PDPK1/PRKACA	6
BP	GO:0001502	cartilage condensation	2/251	20/18862	0.0286248	0.069143	0.0384606	MAPK14/THRA	2
BP	GO:0010042	response to manganese ion	2/251	20/18862	0.0286248	0.069143	0.0384606	BACE1/SOD2	2
BP	GO:0010226	response to lithium ion	2/251	20/18862	0.0286248	0.069143	0.0384606	FABP4/PKLR	2
BP	GO:0019373	epoxygenase P450 pathway	2/251	20/18862	0.0286248	0.069143	0.0384606	CYP2C9/EPHX2	2
BP	GO:0030220	platelet formation	2/251	20/18862	0.0286248	0.069143	0.0384606	CASP3/PTPN11	2
BP	GO:0031293	membrane protein intracellular domain proteolysis	2/251	20/18862	0.0286248	0.069143	0.0384606	ADAM17/MMP7	2
BP	GO:0031998	regulation of fatty acid beta-oxidation	2/251	20/18862	0.0286248	0.069143	0.0384606	AKT1/PPARA	2
BP	GO:0036120	cellular response to platelet-derived growth factor stimulus	2/251	20/18862	0.0286248	0.069143	0.0384606	CCNA2/SRC	2
BP	GO:0043586	tongue development	2/251	20/18862	0.0286248	0.069143	0.0384606	EGFR/KIT	2
BP	GO:0043691	reverse cholesterol transport	2/251	20/18862	0.0286248	0.069143	0.0384606	APOA2/CES1	2
BP	GO:0046827	positive regulation of protein export from nucleus	2/251	20/18862	0.0286248	0.069143	0.0384606	GSK3B/PRKACA	2
BP	GO:0060713	labyrinthine layer morphogenesis	2/251	20/18862	0.0286248	0.069143	0.0384606	BMP7/FGFR2	2
BP	GO:0070233	negative regulation of T cell apoptotic process	2/251	20/18862	0.0286248	0.069143	0.0384606	CCL5/JAK3	2
BP	GO:0097062	dendritic spine maintenance	2/251	20/18862	0.0286248	0.069143	0.0384606	IGF1R/INSR	2
BP	GO:0140131	positive regulation of lymphocyte chemotaxis	2/251	20/18862	0.0286248	0.069143	0.0384606	ADAM17/CCL5	2
BP	GO:0003229	ventricular cardiac muscle tissue development	3/251	50/18862	0.0288457	0.069165	0.0384728	FGFR2/FKBP1A/TGFBR1	3
BP	GO:0007566	embryo implantation	3/251	50/18862	0.0288457	0.069165	0.0384728	MMP9/PPARD/TGFBR2	3
BP	GO:0008206	bile acid metabolic process	3/251	50/18862	0.0288457	0.069165	0.0384728	AKR1C1/CES1/KIT	3
BP	GO:0010658	striated muscle cell apoptotic process	3/251	50/18862	0.0288457	0.069165	0.0384728	BMP7/JAK2/PDPK1	3
BP	GO:0045744	negative regulation of G protein-coupled receptor signaling pathway	3/251	50/18862	0.0288457	0.069165	0.0384728	CCL5/MET/PDE4B	3
BP	GO:0046460	neutral lipid biosynthetic process	3/251	50/18862	0.0288457	0.069165	0.0384728	ANG/NR1H2/NR1H3	3
BP	GO:0046463	acylglycerol biosynthetic process	3/251	50/18862	0.0288457	0.069165	0.0384728	ANG/NR1H2/NR1H3	3
BP	GO:0048260	positive regulation of receptor-mediated endocytosis	3/251	50/18862	0.0288457	0.069165	0.0384728	INSR/SELE/SYK	3
BP	GO:0051339	regulation of lyase activity	3/251	50/18862	0.0288457	0.069165	0.0384728	NOS2/NOS3/NPR3	3
BP	GO:1904036	negative regulation of epithelial cell apoptotic process	3/251	50/18862	0.0288457	0.069165	0.0384728	KDR/PDPK1/PPARA	3
BP	GO:0002028	regulation of sodium ion transport	4/251	87/18862	0.0288768	0.069165	0.0384728	AKT1/ARF1/GLRX/KIF5B	4
BP	GO:0006029	proteoglycan metabolic process	4/251	87/18862	0.0288768	0.069165	0.0384728	B3GAT1/HEXB/IGF1/PPARD	4
BP	GO:0043297	apical junction assembly	4/251	87/18862	0.0288768	0.069165	0.0384728	CTNNA1/EPHA2/PRKACA/RHOA	4
BP	GO:0072163	mesonephric epithelium development	4/251	87/18862	0.0288768	0.069165	0.0384728	BMP7/CAT/FGF1/FGFR2	4
BP	GO:0072164	mesonephric tubule development	4/251	87/18862	0.0288768	0.069165	0.0384728	BMP7/CAT/FGF1/FGFR2	4
BP	GO:2000045	regulation of G1/S transition of mitotic cell cycle	6/251	174/18862	0.0291661	0.0697655	0.0388068	ADAM17/AKT1/CDK2/CDK6/EGFR/MDM2	6
BP	GO:0032606	type I interferon production	5/251	129/18862	0.0291928	0.0697655	0.0388068	HSP90AA1/MMP12/PTPN11/STAT1/SYK	5
BP	GO:0046328	regulation of JNK cascade	5/251	129/18862	0.0291928	0.0697655	0.0388068	AKT1/EGFR/GSTP1/IGF1R/MMP8	5
BP	GO:0071331	cellular response to hexose stimulus	5/251	129/18862	0.0291928	0.0697655	0.0388068	CMA1/IGF1R/KIF5B/PPARD/PRKACA	5
BP	GO:0014020	primary neural tube formation	4/251	88/18862	0.0299465	0.0715269	0.0397866	BMP7/CASP3/MTHFD1/PRKACA	4
BP	GO:0071326	cellular response to monosaccharide stimulus	5/251	130/18862	0.0300435	0.0716783	0.0398708	CMA1/IGF1R/KIF5B/PPARD/PRKACA	5
BP	GO:1903844	regulation of cellular response to transforming growth factor beta stimulus	5/251	130/18862	0.0300435	0.0716783	0.0398708	ADAM17/PDPK1/PPARA/TGFBR1/TGFBR2	5
BP	GO:0010718	positive regulation of epithelial to mesenchymal transition	3/251	51/18862	0.0303556	0.0722615	0.0401952	BMP7/TGFBR1/TGFBR2	3
BP	GO:0032964	collagen biosynthetic process	3/251	51/18862	0.0303556	0.0722615	0.0401952	F2/PPARD/PPARG	3
BP	GO:0043277	apoptotic cell clearance	3/251	51/18862	0.0303556	0.0722615	0.0401952	NR1H3/RAC2/TGM2	3
BP	GO:1902893	regulation of pri-miRNA transcription by RNA polymerase II	3/251	51/18862	0.0303556	0.0722615	0.0401952	PPARA/PPARD/PPARG	3
BP	GO:0006941	striated muscle contraction	6/251	176/18862	0.0306027	0.0728092	0.0404999	ACE2/ALDOA/PDE4B/PDE4D/PIK3CG/PRKACA	6
BP	GO:0072073	kidney epithelium development	5/251	131/18862	0.0309097	0.0734986	0.0408834	BMP7/CAT/FGF1/FGFR2/STAT1	5
BP	GO:0042058	regulation of epidermal growth factor receptor signaling pathway	4/251	89/18862	0.0310395	0.0735579	0.0409163	ADAM17/AKT1/EGFR/MMP9	4
BP	GO:0097581	lamellipodium organization	4/251	89/18862	0.0310395	0.0735579	0.0409163	EPHA2/KIT/RAC2/SRC	4
BP	GO:0000082	G1/S transition of mitotic cell cycle	8/251	275/18862	0.0313097	0.0735579	0.0409163	ADAM17/AKT1/CDK2/CDK6/DHFR/EGFR/MDM2/TYMS	8
BP	GO:0072659	protein localization to plasma membrane	8/251	275/18862	0.0313097	0.0735579	0.0409163	AKT1/AR/EGFR/EPHA2/KIF5B/LGALS3/PDPK1/RAB11A	8
BP	GO:0000002	mitochondrial genome maintenance	2/251	21/18862	0.031365	0.0735579	0.0409163	PARP1/TYMP	2
BP	GO:0001759	organ induction	2/251	21/18862	0.031365	0.0735579	0.0409163	AR/FGF1	2
BP	GO:0009067	aspartate family amino acid biosynthetic process	2/251	21/18862	0.031365	0.0735579	0.0409163	MTAP/MTHFD1	2
BP	GO:0010866	regulation of triglyceride biosynthetic process	2/251	21/18862	0.031365	0.0735579	0.0409163	NR1H2/NR1H3	2
BP	GO:0019370	leukotriene biosynthetic process	2/251	21/18862	0.031365	0.0735579	0.0409163	LTA4H/SYK	2
BP	GO:0033630	positive regulation of cell adhesion mediated by integrin	2/251	21/18862	0.031365	0.0735579	0.0409163	CCL5/SYK	2
BP	GO:0035809	regulation of urine volume	2/251	21/18862	0.031365	0.0735579	0.0409163	AKR1B1/NPR3	2
BP	GO:0035929	steroid hormone secretion	2/251	21/18862	0.031365	0.0735579	0.0409163	PTPN11/REN	2
BP	GO:0036119	response to platelet-derived growth factor	2/251	21/18862	0.031365	0.0735579	0.0409163	CCNA2/SRC	2
BP	GO:0036344	platelet morphogenesis	2/251	21/18862	0.031365	0.0735579	0.0409163	CASP3/PTPN11	2
BP	GO:0043651	linoleic acid metabolic process	2/251	21/18862	0.031365	0.0735579	0.0409163	GSTA1/GSTP1	2
BP	GO:0045655	regulation of monocyte differentiation	2/251	21/18862	0.031365	0.0735579	0.0409163	APCS/CDK6	2
BP	GO:0046514	ceramide catabolic process	2/251	21/18862	0.031365	0.0735579	0.0409163	GBA/HEXB	2
BP	GO:0046641	positive regulation of alpha-beta T cell proliferation	2/251	21/18862	0.031365	0.0735579	0.0409163	SYK/TGFBR2	2
BP	GO:0051152	positive regulation of smooth muscle cell differentiation	2/251	21/18862	0.031365	0.0735579	0.0409163	KIT/SOD2	2
BP	GO:0060479	lung cell differentiation	2/251	21/18862	0.031365	0.0735579	0.0409163	THRA/THRB	2
BP	GO:0060487	lung epithelial cell differentiation	2/251	21/18862	0.031365	0.0735579	0.0409163	THRA/THRB	2
BP	GO:0060965	negative regulation of gene silencing by miRNA	2/251	21/18862	0.031365	0.0735579	0.0409163	ESR1/PPARG	2
BP	GO:0072111	cell proliferation involved in kidney development	2/251	21/18862	0.031365	0.0735579	0.0409163	BMP7/STAT1	2
BP	GO:1902254	negative regulation of intrinsic apoptotic signaling pathway by p53 class mediator	2/251	21/18862	0.031365	0.0735579	0.0409163	MDM2/MIF	2
BP	GO:2001169	regulation of ATP biosynthetic process	2/251	21/18862	0.031365	0.0735579	0.0409163	PARP1/PPARA	2
BP	GO:0007015	actin filament organization	11/251	435/18862	0.0317865	0.0744763	0.0414272	ALDOA/ANG/ARF1/CTNNA1/HCK/JAK2/MET/RAC2/RHOA/SRC/TGFBR1	11
BP	GO:0032273	positive regulation of protein polymerization	5/251	132/18862	0.0317914	0.0744763	0.0414272	ARF1/CDK5R1/HCK/HSP90AA1/MET	5
BP	GO:0002886	regulation of myeloid leukocyte mediated immunity	3/251	52/18862	0.0319064	0.0746639	0.0415315	PDPK1/RAC2/SYK	3
BP	GO:0061614	pri-miRNA transcription by RNA polymerase II	3/251	52/18862	0.0319064	0.0746639	0.0415315	PPARA/PPARD/PPARG	3
BP	GO:0006898	receptor-mediated endocytosis	9/251	328/18862	0.0320146	0.0748759	0.0416495	ALB/ARF1/HSP90AA1/INSR/RAB5A/SELE/SYK/TGFBR2/TNK2	9
BP	GO:0060349	bone morphogenesis	4/251	90/18862	0.0321557	0.0751648	0.0418102	FGFR2/LTF/MMP13/TGFBR2	4
BP	GO:0048562	embryonic organ morphogenesis	8/251	277/18862	0.0324762	0.0758726	0.0422039	BMP7/EPHA2/FGFR2/MAPK1/MTHFD1/RBP4/TGFBR1/TGFBR2	8
BP	GO:1990778	protein localization to cell periphery	9/251	329/18862	0.0325489	0.0760008	0.0422752	AKT1/AR/EGFR/EPHA2/KIF5B/LGALS3/PDPK1/PLK1/RAB11A	9
BP	GO:0051051	negative regulation of transport	11/251	438/18862	0.0331634	0.0773934	0.0430498	AKT1/APOA2/ARHGAP1/FABP5/HMGCR/LGALS3/MMP9/NR1H2/NR1H3/PLA2G10/PTPN11	11
BP	GO:0048524	positive regulation of viral process	4/251	91/18862	0.0332952	0.0775738	0.0431502	CCL5/CCNT1/PPARA/PPIA	4
BP	GO:0050810	regulation of steroid biosynthetic process	4/251	91/18862	0.0332952	0.0775738	0.0431502	AKR1C3/CES1/FGF1/HMGCR	4
BP	GO:1901992	positive regulation of mitotic cell cycle phase transition	4/251	91/18862	0.0332952	0.0775738	0.0431502	ADAM17/AKT1/EGFR/RAB11A	4
BP	GO:0034248	regulation of cellular amide metabolic process	12/251	494/18862	0.0333661	0.0776967	0.0432185	AKT1/ANG/CASP3/CCL5/DAPK1/DDX6/DHFR/IGF1/MAPK1/PDK2/SHMT1/TYMS	12
BP	GO:0045806	negative regulation of endocytosis	3/251	53/18862	0.0334981	0.077919	0.0433422	LGALS3/NR1H2/NR1H3	3
BP	GO:1902743	regulation of lamellipodium organization	3/251	53/18862	0.0334981	0.077919	0.0433422	EPHA2/RAC2/SRC	3
BP	GO:0071482	cellular response to light stimulus	5/251	134/18862	0.0336018	0.0781178	0.0434528	CHEK1/MME/MMP3/MMP9/PARP1	5
BP	GO:1901990	regulation of mitotic cell cycle phase transition	11/251	439/18862	0.0336317	0.0781447	0.0434677	ADAM17/AKT1/CDK2/CDK6/CHEK1/EGFR/HSP90AA1/MDM2/PLK1/PRKACA/RAB11A	11
BP	GO:1902105	regulation of leukocyte differentiation	8/251	279/18862	0.0336721	0.0781962	0.0434964	APCS/CA2/CDK6/JAK3/LTF/PNP/SYK/TGFBR2	8
BP	GO:0006085	acetyl-CoA biosynthetic process	2/251	22/18862	0.0342041	0.0787044	0.043779	PDHB/PDK2	2
BP	GO:0010288	response to lead ion	2/251	22/18862	0.0342041	0.0787044	0.043779	BACE1/CAT	2
BP	GO:0030878	thyroid gland development	2/251	22/18862	0.0342041	0.0787044	0.043779	MAPK1/THRA	2
BP	GO:0032727	positive regulation of interferon-alpha production	2/251	22/18862	0.0342041	0.0787044	0.043779	MMP12/STAT1	2
BP	GO:0034312	diol biosynthetic process	2/251	22/18862	0.0342041	0.0787044	0.043779	DHFR/GBA	2
BP	GO:0035994	response to muscle stretch	2/251	22/18862	0.0342041	0.0787044	0.043779	MAPK14/PTK2	2
BP	GO:0036150	phosphatidylserine acyl-chain remodeling	2/251	22/18862	0.0342041	0.0787044	0.043779	PLA2G10/PLA2G2A	2
BP	GO:0042359	vitamin D metabolic process	2/251	22/18862	0.0342041	0.0787044	0.043779	GC/VDR	2
BP	GO:0048714	positive regulation of oligodendrocyte differentiation	2/251	22/18862	0.0342041	0.0787044	0.043779	PPARG/RHEB	2
BP	GO:0051131	chaperone-mediated protein complex assembly	2/251	22/18862	0.0342041	0.0787044	0.043779	APCS/HSP90AA1	2
BP	GO:0055093	response to hyperoxia	2/251	22/18862	0.0342041	0.0787044	0.043779	CAT/PPARG	2
BP	GO:0060343	trabecula formation	2/251	22/18862	0.0342041	0.0787044	0.043779	FKBP1A/RBP4	2
BP	GO:0060575	intestinal epithelial cell differentiation	2/251	22/18862	0.0342041	0.0787044	0.043779	SRC/TYMS	2
BP	GO:0071305	cellular response to vitamin D	2/251	22/18862	0.0342041	0.0787044	0.043779	PIM1/VDR	2
BP	GO:1900543	negative regulation of purine nucleotide metabolic process	2/251	22/18862	0.0342041	0.0787044	0.043779	PARP1/PPARA	2
BP	GO:1901685	glutathione derivative metabolic process	2/251	22/18862	0.0342041	0.0787044	0.043779	GSTA1/GSTP1	2
BP	GO:1901687	glutathione derivative biosynthetic process	2/251	22/18862	0.0342041	0.0787044	0.043779	GSTA1/GSTP1	2
BP	GO:0030516	regulation of axon extension	4/251	92/18862	0.034458	0.0792461	0.0440804	CDK5R1/GSK3B/RAB11A/RTN4R	4
BP	GO:0043524	negative regulation of neuron apoptotic process	5/251	135/18862	0.0345306	0.0792848	0.0441019	GBA/JAK2/NMNAT1/PDPK1/SOD2	5
BP	GO:0051783	regulation of nuclear division	5/251	135/18862	0.0345306	0.0792848	0.0441019	BMP7/CHEK1/IGF1/INSR/PLK1	5
BP	GO:0060048	cardiac muscle contraction	5/251	135/18862	0.0345306	0.0792848	0.0441019	ACE2/PDE4B/PDE4D/PIK3CG/PRKACA	5
BP	GO:0001954	positive regulation of cell-matrix adhesion	3/251	54/18862	0.0351303	0.0804888	0.0447717	CDK6/GSK3B/KDR	3
BP	GO:0042304	regulation of fatty acid biosynthetic process	3/251	54/18862	0.0351303	0.0804888	0.0447717	FABP5/NR1H2/NR1H3	3
BP	GO:0045071	negative regulation of viral genome replication	3/251	54/18862	0.0351303	0.0804888	0.0447717	CCL5/ISG20/LTF	3
BP	GO:0051784	negative regulation of nuclear division	3/251	54/18862	0.0351303	0.0804888	0.0447717	BMP7/CHEK1/PLK1	3
BP	GO:0010950	positive regulation of endopeptidase activity	6/251	182/18862	0.0351879	0.0805777	0.0448211	CTSD/DAPK1/JAK2/LCK/PPARG/SYK	6
BP	GO:0002042	cell migration involved in sprouting angiogenesis	4/251	93/18862	0.0356443	0.0815353	0.0453537	AKT1/EPHB4/KDR/RHOA	4
BP	GO:0002367	cytokine production involved in immune response	4/251	93/18862	0.0356443	0.0815353	0.0453537	APOA2/HK1/JAK3/KIT	4
BP	GO:0001701	in utero embryonic development	9/251	335/18862	0.0358853	0.0820428	0.045636	AKT1/AR/BMP7/FGFR2/IGF1/MAPK1/PSPH/TGFBR1/TGFBR2	9
BP	GO:0032970	regulation of actin filament-based process	10/251	389/18862	0.0360101	0.082284	0.0457702	ARF1/BST1/CDK5R1/HCK/MET/PDE4B/PDE4D/RAC2/RHOA/TGFBR1	10
BP	GO:0003158	endothelium development	5/251	137/18862	0.0364355	0.0831671	0.0462614	FGF1/KDR/MET/PDE4D/RHOA	5
BP	GO:0030010	establishment of cell polarity	5/251	137/18862	0.0364355	0.0831671	0.0462614	GSK3B/HSP90AA1/PLK1/PTK2/RHOA	5
BP	GO:0006457	protein folding	7/251	233/18862	0.0367759	0.0836559	0.0465333	APCS/BAG1/CSNK2A1/FKBP1A/HSP90AA1/HSPA8/PPIA	7
BP	GO:1902991	regulation of amyloid precursor protein catabolic process	3/251	55/18862	0.0368029	0.0836559	0.0465333	CASP3/FKBP1A/IGF1	3
BP	GO:0050764	regulation of phagocytosis	4/251	94/18862	0.0368539	0.0836559	0.0465333	APOA2/HCK/PPARG/SYK	4
BP	GO:0003416	endochondral bone growth	2/251	23/18862	0.0371391	0.0836559	0.0465333	FGFR2/TGFBR2	2
BP	GO:0006359	regulation of transcription by RNA polymerase III	2/251	23/18862	0.0371391	0.0836559	0.0465333	AR/PRDX5	2
BP	GO:0010640	regulation of platelet-derived growth factor receptor signaling pathway	2/251	23/18862	0.0371391	0.0836559	0.0465333	F7/SRC	2
BP	GO:0021697	cerebellar cortex formation	2/251	23/18862	0.0371391	0.0836559	0.0465333	GBA/PTPN11	2
BP	GO:0032331	negative regulation of chondrocyte differentiation	2/251	23/18862	0.0371391	0.0836559	0.0465333	PTPN11/TGFBR1	2
BP	GO:0032693	negative regulation of interleukin-10 production	2/251	23/18862	0.0371391	0.0836559	0.0465333	JAK3/MMP8	2
BP	GO:0033032	regulation of myeloid cell apoptotic process	2/251	23/18862	0.0371391	0.0836559	0.0465333	ADAM17/THRA	2
BP	GO:0034695	response to prostaglandin E	2/251	23/18862	0.0371391	0.0836559	0.0465333	AKT1/PPARG	2
BP	GO:0042738	exogenous drug catabolic process	2/251	23/18862	0.0371391	0.0836559	0.0465333	CYP2C9/NR1I2	2
BP	GO:0045723	positive regulation of fatty acid biosynthetic process	2/251	23/18862	0.0371391	0.0836559	0.0465333	NR1H2/NR1H3	2
BP	GO:0046135	pyrimidine nucleoside catabolic process	2/251	23/18862	0.0371391	0.0836559	0.0465333	CDA/TYMP	2
BP	GO:0046628	positive regulation of insulin receptor signaling pathway	2/251	23/18862	0.0371391	0.0836559	0.0465333	PTPN11/SRC	2
BP	GO:0051349	positive regulation of lyase activity	2/251	23/18862	0.0371391	0.0836559	0.0465333	NOS2/NOS3	2
BP	GO:0060149	negative regulation of posttranscriptional gene silencing	2/251	23/18862	0.0371391	0.0836559	0.0465333	ESR1/PPARG	2
BP	GO:0060967	negative regulation of gene silencing by RNA	2/251	23/18862	0.0371391	0.0836559	0.0465333	ESR1/PPARG	2
BP	GO:0061050	regulation of cell growth involved in cardiac muscle cell development	2/251	23/18862	0.0371391	0.0836559	0.0465333	IGF1/PPARA	2
BP	GO:0071157	negative regulation of cell cycle arrest	2/251	23/18862	0.0371391	0.0836559	0.0465333	MDM2/MIF	2
BP	GO:0072677	eosinophil migration	2/251	23/18862	0.0371391	0.0836559	0.0465333	CCL5/LGALS3	2
BP	GO:0090208	positive regulation of triglyceride metabolic process	2/251	23/18862	0.0371391	0.0836559	0.0465333	NR1H2/NR1H3	2
BP	GO:0120255	olefinic compound biosynthetic process	2/251	23/18862	0.0371391	0.0836559	0.0465333	AKR1C3/HSD17B1	2
BP	GO:1902410	mitotic cytokinetic process	2/251	23/18862	0.0371391	0.0836559	0.0465333	ARF1/RHOA	2
BP	GO:1904385	cellular response to angiotensin	2/251	23/18862	0.0371391	0.0836559	0.0465333	CA2/SRC	2
BP	GO:0002920	regulation of humoral immune response	5/251	138/18862	0.0374118	0.0841371	0.046801	C1R/C1S/C8G/CFB/F2	5
BP	GO:0071322	cellular response to carbohydrate stimulus	5/251	138/18862	0.0374118	0.0841371	0.046801	CMA1/IGF1R/KIF5B/PPARD/PRKACA	5
BP	GO:1903038	negative regulation of leukocyte cell-cell adhesion	5/251	138/18862	0.0374118	0.0841371	0.046801	AKT1/CASP3/JAK3/LGALS3/PPARA	5
BP	GO:0034249	negative regulation of cellular amide metabolic process	7/251	234/18862	0.0374989	0.0842888	0.0468854	ANG/DAPK1/DDX6/DHFR/IGF1/SHMT1/TYMS	7
BP	GO:0038061	NIK/NF-kappaB signaling	6/251	185/18862	0.037638	0.0845568	0.0470344	AKT1/BMP7/EGFR/MMP8/NR3C2/RHOA	6
BP	GO:0097711	ciliary basal body-plasma membrane docking	4/251	95/18862	0.0380869	0.0855205	0.0475705	HSP90AA1/PLK1/PRKACA/RAB11A	4
BP	GO:0042306	regulation of protein import into nucleus	3/251	56/18862	0.0385158	0.0863474	0.0480304	JAK2/MAPK1/MAPK14	3
BP	GO:0051289	protein homotetramerization	3/251	56/18862	0.0385158	0.0863474	0.0480304	ALDOA/SHMT1/SOD2	3
BP	GO:1902808	positive regulation of cell cycle G1/S phase transition	3/251	56/18862	0.0385158	0.0863474	0.0480304	ADAM17/AKT1/EGFR	3
BP	GO:0006913	nucleocytoplasmic transport	9/251	340/18862	0.0388396	0.0870277	0.0484089	AKT1/GSK3B/JAK2/MAPK1/MAPK14/MMP12/PRKACA/PTPN11/SYK	9
BP	GO:0001841	neural tube formation	4/251	96/18862	0.0393435	0.0880181	0.0489598	BMP7/CASP3/MTHFD1/PRKACA	4
BP	GO:0003279	cardiac septum development	4/251	96/18862	0.0393435	0.0880181	0.0489598	BMP7/FGFR2/TGFBR1/TGFBR2	4
BP	GO:1901184	regulation of ERBB signaling pathway	4/251	96/18862	0.0393435	0.0880181	0.0489598	ADAM17/AKT1/EGFR/MMP9	4
BP	GO:0002407	dendritic cell chemotaxis	2/251	24/18862	0.0401669	0.0890622	0.0495406	CCL5/PIK3CG	2
BP	GO:0006309	apoptotic DNA fragmentation	2/251	24/18862	0.0401669	0.0890622	0.0495406	CASP3/NMNAT1	2
BP	GO:0043567	regulation of insulin-like growth factor receptor signaling pathway	2/251	24/18862	0.0401669	0.0890622	0.0495406	AR/IGF1	2
BP	GO:0045821	positive regulation of glycolytic process	2/251	24/18862	0.0401669	0.0890622	0.0495406	IGF1/INSR	2
BP	GO:0046039	GTP metabolic process	2/251	24/18862	0.0401669	0.0890622	0.0495406	IMPDH1/IMPDH2	2
BP	GO:0046835	carbohydrate phosphorylation	2/251	24/18862	0.0401669	0.0890622	0.0495406	GALK1/HK1	2
BP	GO:0051004	regulation of lipoprotein lipase activity	2/251	24/18862	0.0401669	0.0890622	0.0495406	NR1H2/NR1H3	2
BP	GO:0051450	myoblast proliferation	2/251	24/18862	0.0401669	0.0890622	0.0495406	IGF1/PPARD	2
BP	GO:0060037	pharyngeal system development	2/251	24/18862	0.0401669	0.0890622	0.0495406	BMP7/TGFBR1	2
BP	GO:0060669	embryonic placenta morphogenesis	2/251	24/18862	0.0401669	0.0890622	0.0495406	BMP7/FGFR2	2
BP	GO:0070935	3'-UTR-mediated mRNA stabilization	2/251	24/18862	0.0401669	0.0890622	0.0495406	MAPK14/MAPKAPK2	2
BP	GO:0086064	cell communication by electrical coupling involved in cardiac conduction	2/251	24/18862	0.0401669	0.0890622	0.0495406	PDE4D/PRKACA	2
BP	GO:1903901	negative regulation of viral life cycle	2/251	24/18862	0.0401669	0.0890622	0.0495406	APCS/PPIA	2
BP	GO:2000209	regulation of anoikis	2/251	24/18862	0.0401669	0.0890622	0.0495406	PTK2/SRC	2
BP	GO:0060491	regulation of cell projection assembly	6/251	188/18862	0.0401945	0.0890622	0.0495406	EPHA2/KIT/RAB5A/RAC2/SRC/TGFBR1	6
BP	GO:0002260	lymphocyte homeostasis	3/251	57/18862	0.0402687	0.0890622	0.0495406	AKT1/CASP3/JAK3	3
BP	GO:0010043	response to zinc ion	3/251	57/18862	0.0402687	0.0890622	0.0495406	CA2/PARP1/SOD2	3
BP	GO:0032757	positive regulation of interleukin-8 production	3/251	57/18862	0.0402687	0.0890622	0.0495406	APOA2/ELANE/SYK	3
BP	GO:0034205	amyloid-beta formation	3/251	57/18862	0.0402687	0.0890622	0.0495406	BACE1/CASP3/IGF1	3
BP	GO:0043551	regulation of phosphatidylinositol 3-kinase activity	3/251	57/18862	0.0402687	0.0890622	0.0495406	KIT/PTK2/SRC	3
BP	GO:0045747	positive regulation of Notch signaling pathway	3/251	57/18862	0.0402687	0.0890622	0.0495406	KIT/NOS3/SRC	3
BP	GO:0055008	cardiac muscle tissue morphogenesis	3/251	57/18862	0.0402687	0.0890622	0.0495406	FGFR2/FKBP1A/TGFBR1	3
BP	GO:0043502	regulation of muscle adaptation	4/251	97/18862	0.0406234	0.0898003	0.0499511	IGF1/NOS3/PARP1/PPARA	4
BP	GO:0003012	muscle system process	11/251	453/18862	0.040687	0.0898537	0.0499808	ACE2/ALDOA/IGF1/KIT/NOS3/PARP1/PDE4B/PDE4D/PIK3CG/PPARA/PRKACA	11
BP	GO:0051169	nuclear transport	9/251	343/18862	0.0406897	0.0898537	0.0499808	AKT1/GSK3B/JAK2/MAPK1/MAPK14/MMP12/PRKACA/PTPN11/SYK	9
CC	GO:0031983	vesicle lumen	37/253	328/19520	4.28503e-24	1.36264e-21	1.05096e-21	ALB/ALDOA/APRT/ARSA/BACE1/CAT/CDA/CFD/CHIT1/CTSD/CTSG/EGFR/ELANE/FABP5/GPI/GSTP1/HEXB/HSP90AA1/HSPA8/IGF1/IMPDH1/IMPDH2/LCN2/LTF/LYZ/MAPK1/MAPK14/MIF/MMP8/PLG/PNP/PPIA/PYGL/RNASE2/RNASE3/SERPINA1/TTR	37
CC	GO:0060205	cytoplasmic vesicle lumen	36/253	326/19520	3.8584e-23	6.13485e-21	4.73161e-21	ALB/ALDOA/APRT/ARSA/BACE1/CAT/CDA/CFD/CHIT1/CTSD/CTSG/ELANE/FABP5/GPI/GSTP1/HEXB/HSP90AA1/HSPA8/IGF1/IMPDH1/IMPDH2/LCN2/LTF/LYZ/MAPK1/MAPK14/MIF/MMP8/PLG/PNP/PPIA/PYGL/RNASE2/RNASE3/SERPINA1/TTR	36
CC	GO:0034774	secretory granule lumen	35/253	322/19520	2.76108e-22	2.92674e-20	2.2573e-20	ALB/ALDOA/APRT/ARSA/CAT/CDA/CFD/CHIT1/CTSD/CTSG/ELANE/FABP5/GPI/GSTP1/HEXB/HSP90AA1/HSPA8/IGF1/IMPDH1/IMPDH2/LCN2/LTF/LYZ/MAPK1/MAPK14/MIF/MMP8/PLG/PNP/PPIA/PYGL/RNASE2/RNASE3/SERPINA1/TTR	35
CC	GO:1904813	ficolin-1-rich granule lumen	21/253	124/19520	9.15533e-18	7.27848e-16	5.61366e-16	ALDOA/CAT/CDA/CFD/CTSB/CTSD/GPI/GSTP1/HSP90AA1/HSPA8/IMPDH1/IMPDH2/LTA4H/MAPK1/MAPK14/MIF/MMP9/PNP/PPIA/PYGL/SERPINA1	21
CC	GO:0101002	ficolin-1-rich granule	24/253	185/19520	2.33174e-17	1.48299e-15	1.14378e-15	ALDOA/CAT/CDA/CFD/CTSB/CTSD/FCAR/GPI/GSTP1/HSP90AA1/HSPA8/IMPDH1/IMPDH2/LGALS3/LTA4H/MAPK1/MAPK14/MIF/MMP9/PNP/PPIA/PYGL/RHOA/SERPINA1	24
CC	GO:0045121	membrane raft	25/253	323/19520	8.81589e-13	4.00493e-11	3.08888e-11	ACE2/ADAM17/BACE1/CASP3/CTNNA1/CTSD/DPP4/EGFR/HCK/HK1/INSR/JAK2/KDR/LCK/LDHB/MAPK1/MME/NOS3/PRKACA/RAB5A/RTN4R/SELE/SRC/TGFBR1/TGFBR2	25
CC	GO:0098857	membrane microdomain	25/253	323/19520	8.81589e-13	4.00493e-11	3.08888e-11	ACE2/ADAM17/BACE1/CASP3/CTNNA1/CTSD/DPP4/EGFR/HCK/HK1/INSR/JAK2/KDR/LCK/LDHB/MAPK1/MME/NOS3/PRKACA/RAB5A/RTN4R/SELE/SRC/TGFBR1/TGFBR2	25
CC	GO:0005775	vacuolar lumen	18/253	173/19520	1.17226e-11	4.65975e-10	3.59392e-10	ARSA/CTSB/CTSD/CTSG/CTSK/ELANE/FABP5/GBA/GC/HEXB/HSP90AA1/HSPA8/IMPDH1/LYZ/MAPK1/RNASE2/RNASE3/TTR	18
CC	GO:0035578	azurophil granule lumen	11/253	91/19520	2.64774e-08	8.74489e-07	6.74465e-07	ARSA/CTSG/ELANE/FABP5/HEXB/IMPDH1/LYZ/MAPK1/RNASE2/RNASE3/TTR	11
CC	GO:0005925	focal adhesion	22/253	416/19520	2.74997e-08	8.74489e-07	6.74465e-07	ADAM17/ANXA5/ARF1/CAT/CTNNA1/DPP4/EGFR/EPHA2/FAP/HCK/HSPA8/JAK2/MAPK1/MME/PDPK1/PLAU/PPIA/PTK2/RAC2/RHOA/SRC/TGM2	22
CC	GO:1904724	tertiary granule lumen	9/253	55/19520	3.38576e-08	9.78791e-07	7.5491e-07	ALDOA/CDA/CHIT1/CTSD/LTA4H/LTF/LYZ/MMP8/MMP9	9
CC	GO:0030055	cell-substrate junction	22/253	423/19520	3.69776e-08	9.79906e-07	7.5577e-07	ADAM17/ANXA5/ARF1/CAT/CTNNA1/DPP4/EGFR/EPHA2/FAP/HCK/HSPA8/JAK2/MAPK1/MME/PDPK1/PLAU/PPIA/PTK2/RAC2/RHOA/SRC/TGM2	22
CC	GO:0070820	tertiary granule	13/253	164/19520	2.31208e-07	5.65571e-06	4.36206e-06	ALDOA/CDA/CHIT1/CTSD/FCAR/LGALS3/LTA4H/LTF/LYZ/MMP8/MMP9/PLAU/RHOA	13
CC	GO:0072562	blood microparticle	12/253	146/19520	4.59235e-07	1.04312e-05	8.04524e-06	ALB/APCS/APOA2/BCHE/C1R/C1S/C8G/CFB/F2/GC/HSPA8/PLG	12
CC	GO:0005766	primary lysosome	12/253	155/19520	8.73276e-07	1.73564e-05	1.33864e-05	ACP3/ARSA/CTSG/ELANE/FABP5/HEXB/IMPDH1/LYZ/MAPK1/RNASE2/RNASE3/TTR	12
CC	GO:0042582	azurophil granule	12/253	155/19520	8.73276e-07	1.73564e-05	1.33864e-05	ACP3/ARSA/CTSG/ELANE/FABP5/HEXB/IMPDH1/LYZ/MAPK1/RNASE2/RNASE3/TTR	12
CC	GO:0005901	caveola	9/253	80/19520	9.31649e-07	1.74273e-05	1.34411e-05	CTNNA1/HCK/INSR/JAK2/MAPK1/NOS3/SELE/SRC/TGFBR2	9
CC	GO:0044853	plasma membrane raft	10/253	111/19520	1.83316e-06	3.23859e-05	2.49782e-05	CTNNA1/HCK/INSR/JAK2/MAPK1/NOS3/PRKACA/SELE/SRC/TGFBR2	10
CC	GO:0062023	collagen-containing extracellular matrix	19/253	423/19520	2.90149e-06	4.85618e-05	3.74541e-05	ANG/ANXA5/APCS/AZGP1/BMP7/CMA1/CTSB/CTSD/CTSG/ELANE/F2/F7/FGFR2/LGALS3/MMP8/MMP9/PLG/SERPINA1/TGM2	19
CC	GO:0043202	lysosomal lumen	9/253	96/19520	4.35077e-06	6.91773e-05	5.33542e-05	ARSA/CTSB/CTSD/CTSK/GBA/GC/HEXB/HSP90AA1/HSPA8	9
CC	GO:0098562	cytoplasmic side of membrane	12/253	191/19520	7.72065e-06	0.000116913	9.01709e-05	AKT1/FKBP1A/HCK/KIT/LCK/PTK2/PTPN1/RAB5A/RHOA/SRC/SYK/TNK2	12
CC	GO:0019898	extrinsic component of membrane	15/253	304/19520	1.09424e-05	0.000158168	0.00012199	AKT1/BST1/CTNNA1/EEA1/FKBP1A/GBA/HCK/LCK/PIK3CG/PLG/PTK2/RHOA/SRC/SYK/TNK2	15
CC	GO:0019897	extrinsic component of plasma membrane	11/253	169/19520	1.32916e-05	0.000183771	0.000141737	AKT1/CTNNA1/EEA1/HCK/LCK/PLG/PTK2/RHOA/SRC/SYK/TNK2	11
CC	GO:0035580	specific granule lumen	7/253	62/19520	1.51502e-05	0.00020074	0.000154824	CHIT1/CTSD/ELANE/LCN2/LTF/LYZ/MMP8	7
CC	GO:0042581	specific granule	10/253	160/19520	4.64897e-05	0.000560689	0.000432442	BST1/CHIT1/CTSD/ELANE/FCAR/LCN2/LTF/LYZ/MMP8/PLAU	10
CC	GO:0031234	extrinsic component of cytoplasmic side of plasma membrane	8/253	100/19520	4.74897e-05	0.000560689	0.000432442	AKT1/HCK/LCK/PTK2/RHOA/SRC/SYK/TNK2	8
CC	GO:0005782	peroxisomal matrix	6/253	51/19520	4.93689e-05	0.000560689	0.000432442	AGXT/CAT/CRAT/EPHX2/NOS2/PRDX5	6
CC	GO:0031907	microbody lumen	6/253	51/19520	4.93689e-05	0.000560689	0.000432442	AGXT/CAT/CRAT/EPHX2/NOS2/PRDX5	6
CC	GO:1902911	protein kinase complex	8/253	104/19520	6.28764e-05	0.000689473	0.000531768	CCNA2/CCNT1/CDK2/CDK5R1/CDK6/IGF1R/INSR/TGFBR1	8
CC	GO:0005777	peroxisome	9/253	136/19520	7.16986e-05	0.000735488	0.000567258	AGXT/ARF1/CAT/CRAT/EPHX2/HMGCR/IMPDH2/NOS2/PRDX5	9
CC	GO:0042579	microbody	9/253	136/19520	7.16986e-05	0.000735488	0.000567258	AGXT/ARF1/CAT/CRAT/EPHX2/HMGCR/IMPDH2/NOS2/PRDX5	9
CC	GO:0031091	platelet alpha granule	7/253	91/19520	0.000181342	0.00180209	0.00138989	ALB/ALDOA/CFD/IGF1/PLG/SELP/SERPINA1	7
CC	GO:0031093	platelet alpha granule lumen	6/253	67/19520	0.000230173	0.00221803	0.00171069	ALB/ALDOA/CFD/IGF1/PLG/SERPINA1	6
CC	GO:0009898	cytoplasmic side of plasma membrane	9/253	167/19520	0.000338661	0.00316748	0.00244297	AKT1/HCK/KIT/LCK/PTK2/RHOA/SRC/SYK/TNK2	9
CC	GO:0030139	endocytic vesicle	12/253	307/19520	0.000702765	0.00638512	0.00492464	DPP4/EGFR/ELANE/HSP90AA1/KIF5B/LTF/MDM2/NOS3/RAB11A/RAB5A/RAC2/SYK	12
CC	GO:1902554	serine/threonine protein kinase complex	6/253	89/19520	0.00105802	0.00934581	0.00720813	CCNA2/CCNT1/CDK2/CDK5R1/CDK6/TGFBR1	6
CC	GO:0045335	phagocytic vesicle	7/253	136/19520	0.00200118	0.0171993	0.0132653	ELANE/KIF5B/LTF/RAB11A/RAB5A/RAC2/SYK	7
CC	GO:0005788	endoplasmic reticulum lumen	11/253	306/19520	0.00225306	0.0186475	0.0143822	ALB/APOA2/ARSA/BACE1/BCHE/CES1/F10/F2/F7/SERPINA1/STS	11
CC	GO:0000307	cyclin-dependent protein kinase holoenzyme complex	4/253	43/19520	0.00228695	0.0186475	0.0143822	CCNA2/CCNT1/CDK2/CDK6	4
CC	GO:0042470	melanosome	6/253	106/19520	0.00258934	0.0200832	0.0154895	AHCY/CTSB/CTSD/HSP90AA1/HSPA8/RAB5A	6
CC	GO:0048770	pigment granule	6/253	106/19520	0.00258934	0.0200832	0.0154895	AHCY/CTSB/CTSD/HSP90AA1/HSPA8/RAB5A	6
CC	GO:0031258	lamellipodium membrane	3/253	22/19520	0.0027614	0.0209077	0.0161255	DPP4/EPHA2/FAP	3
CC	GO:0031252	cell leading edge	13/253	411/19520	0.00286148	0.0211616	0.0163213	ADAM17/AKT1/ARF1/CDK6/CTNNA1/DPP4/EPHA2/FAP/INSR/RAB5A/RAC2/RHOA/SRC	13
CC	GO:0005759	mitochondrial matrix	14/253	476/19520	0.0038384	0.0277411	0.0213959	AGXT/ALDH2/BCAT2/DTYMK/GSR/HADH/ME2/OAT/PDHB/PDK2/PRDX5/PTPN1/SOD2/TYMS	14
CC	GO:0044295	axonal growth cone	3/253	28/19520	0.00554798	0.0392058	0.0302381	HSP90AA1/KIF5B/RTN4R	3
CC	GO:0061695	transferase complex, transferring phosphorus-containing groups	9/253	253/19520	0.00590785	0.0408413	0.0314995	CCNA2/CCNT1/CDK2/CDK5R1/CDK6/IGF1R/INSR/PIK3CG/TGFBR1	9
CC	GO:0005778	peroxisomal membrane	4/253	61/19520	0.00806925	0.0534588	0.0412311	ARF1/CAT/HMGCR/IMPDH2	4
CC	GO:0031903	microbody membrane	4/253	61/19520	0.00806925	0.0534588	0.0412311	ARF1/CAT/HMGCR/IMPDH2	4
CC	GO:0099523	presynaptic cytosol	2/253	11/19520	0.00851988	0.0552923	0.0426452	HSPA8/NCS1	2
CC	GO:0043025	neuronal cell body	13/253	474/19520	0.00919737	0.0584953	0.0451155	ANG/BACE1/CASP3/CDK5R1/DHODH/HSP90AA1/INSR/MAPK1/MME/NQO1/PDPK1/RAB5A/RTN4R	13
CC	GO:0032009	early phagosome	2/253	12/19520	0.010137	0.0632074	0.0487498	RAB5A/SYK	2
CC	GO:0031904	endosome lumen	3/253	35/19520	0.0103722	0.06343	0.0489215	CTSB/CTSK/JAK2	3
MF	GO:0031406	carboxylic acid binding	25/253	184/18337	6.66119e-18	4.03668e-15	2.53826e-15	ADH5/AGXT/AKR1C1/AKR1C2/AKR1C3/ALB/DHFR/FABP3/FABP4/FABP5/GSS/GSTA1/GSTP1/NOS2/NOS3/PPARD/PPARG/PYGL/RTN4R/RXRA/SELE/SELP/SHMT1/TYMS/VDR	25
MF	GO:0004879	nuclear receptor activity	15/253	52/18337	2.34477e-16	4.73644e-14	2.97827e-14	AR/ESR1/ESR2/NR1H2/NR1H3/NR1I2/NR3C2/PGR/PPARA/PPARD/PPARG/RXRA/THRA/THRB/VDR	15
MF	GO:0098531	ligand-activated transcription factor activity	15/253	52/18337	2.34477e-16	4.73644e-14	2.97827e-14	AR/ESR1/ESR2/NR1H2/NR1H3/NR1I2/NR3C2/PGR/PPARA/PPARD/PPARG/RXRA/THRA/THRB/VDR	15
MF	GO:0004713	protein tyrosine kinase activity	20/253	135/18337	2.71326e-15	4.11059e-13	2.58474e-13	CLK1/EGFR/EPHA2/EPHB4/FGFR1/FGFR2/HCK/IGF1R/INSR/ITK/JAK2/JAK3/KDR/KIT/LCK/MET/PTK2/SRC/SYK/TNK2	20
MF	GO:0004175	endopeptidase activity	32/253	438/18337	1.27352e-14	1.54351e-12	9.70558e-13	ACE/ACE2/ADAM17/BACE1/C1R/C1S/CASP3/CASP7/CFB/CFD/CMA1/CTSB/CTSD/CTSG/CTSK/DPP4/ELANE/F10/F2/F7/FAP/LTF/MME/MMP12/MMP13/MMP3/MMP7/MMP8/MMP9/PLAU/PLG/REN	32
MF	GO:0033293	monocarboxylic acid binding	15/253	71/18337	3.79204e-14	3.82996e-12	2.40828e-12	ADH5/AKR1C1/AKR1C2/AKR1C3/ALB/FABP3/FABP4/FABP5/GSTA1/GSTP1/PPARD/PPARG/PYGL/RXRA/VDR	15
MF	GO:0016616	oxidoreductase activity, acting on the CH-OH group of donors, NAD or NADP as acceptor	17/253	120/18337	7.44132e-13	6.44205e-11	4.05076e-11	ADH1B/ADH1C/ADH5/AKR1B1/AKR1C1/AKR1C2/AKR1C3/CBR1/HADH/HMGCR/HSD11B1/HSD17B1/IMPDH1/IMPDH2/LDHB/ME2/SORD	17
MF	GO:0008236	serine-type peptidase activity	20/253	186/18337	1.34667e-12	1.0201e-10	6.41438e-11	ACE/C1R/C1S/CFB/CFD/CMA1/CTSG/DPP4/ELANE/F10/F2/F7/FAP/LTF/MMP3/MMP7/MMP8/MMP9/PLAU/PLG	20
MF	GO:0017171	serine hydrolase activity	20/253	188/18337	1.64668e-12	1.06605e-10	6.70333e-11	ACE/C1R/C1S/CFB/CFD/CMA1/CTSG/DPP4/ELANE/F10/F2/F7/FAP/LTF/MMP3/MMP7/MMP8/MMP9/PLAU/PLG	20
MF	GO:0008144	drug binding	13/253	61/18337	1.75916e-12	1.06605e-10	6.70333e-11	ALB/DCK/DHFR/DHODH/FKBP1A/GSTP1/LCN2/NR1I2/PPARA/PPARD/PPIA/PYGL/TYMS	13
MF	GO:0004252	serine-type endopeptidase activity	19/253	168/18337	2.01586e-12	1.11055e-10	6.98316e-11	C1R/C1S/CFB/CFD/CMA1/CTSG/DPP4/ELANE/F10/F2/F7/FAP/LTF/MMP3/MMP7/MMP8/MMP9/PLAU/PLG	19
MF	GO:0016614	oxidoreductase activity, acting on CH-OH group of donors	17/253	130/18337	2.82456e-12	1.4264e-10	8.96922e-11	ADH1B/ADH1C/ADH5/AKR1B1/AKR1C1/AKR1C2/AKR1C3/CBR1/HADH/HMGCR/HSD11B1/HSD17B1/IMPDH1/IMPDH2/LDHB/ME2/SORD	17
[truncated: 202 more rows]
