# Supplementary material for: Network pharmacology-based investigation and experimental validation of the mechanism of scutellarin in the treatment of acute myeloid leukemia
Source: Front Pharmacol. 2022 Sep 7;13:952677. doi: 10.3389/fphar.2022.952677 (PMC9490111; doi:10.3389/fphar.2022.952677)
Supplement: Supplementary file 4 [file Table4.XLSX]

## Sheet: string_interactions_short
node1	node2	combined_score
ACE	CMA1	0.823
ACE	REN	0.967
ACE	PPARG	0.785
ACE	DPP4	0.761
ACE	NOS3	0.804
ACE	ALB	0.859
ACE	NR3C2	0.863
ACE	MME	0.865
ACE	RHOA	0.963
ACE2	CMA1	0.784
ACE2	REN	0.966
ACE2	DPP4	0.98
ACE2	MME	0.96
ACPP	GBA	0.8
ADAM17	MAPK14	0.929
ADAM17	EGFR	0.949
ADAM17	SRC	0.708
ADAM17	BACE1	0.776
ADH1B	ALDH2	0.992
ADH1B	GSTA1	0.767
ADH1B	GSTP1	0.785
ADH1B	ADH1C	0.94
ADH1C	ALDH2	0.949
ADH1C	GSTA1	0.809
ADH1C	GSTP1	0.772
ADH5	AHCY	0.843
ADH5	ALDH2	0.924
ADH5	ADK	0.797
ADH5	GSTA1	0.74
ADH5	LDHB	0.861
ADH5	GSTP1	0.918
ADK	AHCY	0.965
ADK	GSR	0.704
ADK	PDE3B	0.902
ADK	GSTP1	0.739
ADK	LDHB	0.768
ADK	NQO1	0.857
ADK	PDE4B	0.906
ADK	PDE4D	0.913
ADK	PNP	0.981
ADK	APRT	0.989
AGXT	TPI1	0.819
AGXT	CAT	0.963
AGXT	PLK1	0.761
AGXT	NOS2	0.908
AGXT	CBSL	0.917
AGXT	CRAT	0.935
AGXT	EPHX2	0.947
AGXT	PSPH	0.963
AGXT	SHMT1	0.974
AHCY	MTHFD1	0.734
AHCY	GSTP1	0.766
AHCY	SHMT1	0.821
AHCY	LDHB	0.841
AHCY	CBSL	0.978
AKR1B1	TPH1	0.929
AKR1B1	ALDH2	0.82
AKR1B1	SORD	0.995
AKR1B1	FABP5	0.742
AKR1B1	GLO1	0.754
AKR1B1	HK1	0.832
AKR1B1	AKR1C3	0.906
AKR1B1	PAH	0.914
AKR1B1	DHFR	0.953
AKR1B1	CBR1	0.957
AKR1C1	AKR1C3	0.989
AKR1C1	AKR1C2	0.992
AKR1C2	AKR1C3	0.978
AKR1C3	STS	0.95
AKR1C3	CBR1	0.97
AKR1C3	AR	0.749
AKR1C3	HSD17B1	0.947
AKR1C3	CYP19A1	0.955
AKT1	MAPK1	0.895
AKT1	MAPK14	0.956
AKT1	CAT	0.972
AKT1	RAC2	0.951
AKT1	MDM2	0.998
AKT1	RHEB	0.993
AKT1	CCNA2	0.76
AKT1	EGFR	0.794
AKT1	PDE3B	0.91
AKT1	PPARG	0.846
AKT1	KIT	0.758
AKT1	ALB	0.792
AKT1	ANXA5	0.834
AKT1	NOS3	0.999
AKT1	IGF1	0.878
AKT1	INSR	0.942
AKT1	CASP3	0.935
AKT1	GSK3B	0.996
AKT1	NOS2	0.965
AKT1	HSP90AA1	0.999
AKT1	LCK	0.939
AKT1	PTPN11	0.978
AKT1	ESR2	0.872
AKT1	PDPK1	0.995
AKT1	PIK3CG	0.986
AKT1	STAT1	0.977
AKT1	MAPKAPK2	0.831
AKT1	CASP7	0.717
AKT1	XIAP	0.955
AKT1	PTPN1	0.975
AKT1	MMP9	0.815
AKT1	SRC	0.985
AKT1	AR	0.979
AKT1	JAK3	0.925
AKT1	RHOA	0.995
AKT1	ESR1	0.985
AKT1	RXRA	0.934
AKT1	PDK2	0.962
AKT1	HSPA8	0.853
AKT1	SOD2	0.967
ALB	TTR	0.943
ALB	CAT	0.838
ALB	FOLH1	0.949
ALB	BCHE	0.925
ALB	REN	0.841
ALB	EGFR	0.789
ALB	PPARG	0.737
ALB	AZGP1	0.886
ALB	ELANE	0.704
ALB	LCN2	0.709
ALB	RHOA	0.71
ALB	RXRA	0.735
ALB	IGF1	0.77
ALB	MMP9	0.773
ALB	PLG	0.813
ALB	ANXA5	0.823
ALB	RBP4	0.825
ALB	CASP3	0.852
ALB	APOA2	0.894
ALB	SERPINA1	0.954
ALB	DPP4	0.965
ALB	F2	0.965
ALB	SHBG	0.989
ALDH2	TPI1	0.802
ALDH2	CAT	0.973
ALDOA	TPI1	0.989
ALDOA	PDHB	0.903
ALDOA	PKLR	0.94
ALDOA	RHOA	0.723
ALDOA	HK1	0.825
ALDOA	LDHB	0.893
ALDOA	ESR1	0.91
ALDOA	GPI	0.979
AMD1	SRM	0.995
ANG	RNASE3	0.787
ANG	RNASE2	0.813
ANXA5	EGFR	0.733
ANXA5	XIAP	0.727
ANXA5	PARP1	0.732
ANXA5	CASP7	0.749
ANXA5	CASP3	0.92
APCS	TTR	0.764
APOA2	TTR	0.832
APOA2	F2	0.865
APOA2	SERPINA1	0.706
APOA2	RXRA	0.906
APOA2	NR1H3	0.924
APOA2	PPARA	0.954
APRT	UMPS	0.865
APRT	PDE3B	0.9
APRT	DCK	0.943
APRT	PDE4B	0.9
APRT	PDE4D	0.9
APRT	PNP	0.983
APRT	MTAP	0.748
AR	MAPK14	0.93
AR	MDM2	0.998
AR	CDK6	0.975
AR	IGF1R	0.742
AR	EGFR	0.989
AR	IGF1	0.706
AR	PRKACA	0.905
AR	GSK3B	0.966
AR	HSP90AA1	0.999
AR	NR3C2	0.728
AR	SRC	0.999
AR	BAG1	0.775
AR	CYP19A1	0.806
AR	PAK6	0.851
AR	HSPA8	0.895
AR	SHBG	0.922
AR	MAPK8	0.925
ARF1	RAB11A	0.907
ARF1	KDR	0.908
ARF1	RAB5A	0.893
ARF1	ARHGAP1	0.939
ARF1	NCS1	0.821
ARHGAP1	RAC2	0.724
ARHGAP1	RHOA	0.999
BACE1	MME	0.728
BAG1	MET	0.909
BAG1	HSP90AA1	0.728
BAG1	ESR1	0.777
BAG1	HSPA8	0.999
BCAT2	GSS	0.743
BCHE	F2	0.714
BIRC7	XIAP	0.732
BIRC7	CASP7	0.946
BIRC7	CASP3	0.987
BMP7	IGF1	0.82
BMP7	TGFBR1	0.712
BMP7	FKBP1A	0.914
BST1	PNP	0.919
BST1	NMNAT1	0.949
C1R	C1S	0.999
CA2	CTSK	0.705
CA2	CTNNA1	0.9
CASP3	MAPK1	0.914
CASP3	MAPK14	0.977
CASP3	CAT	0.779
CASP3	MDM2	0.965
CASP3	CDK2	0.765
CASP3	EGFR	0.759
CASP3	IGF1	0.702
CASP3	STAT1	0.701
CASP3	GSK3B	0.712
CASP3	MMP9	0.772
CASP3	DAPK1	0.775
CASP3	MAPK8	0.785
CASP3	MET	0.815
CASP3	HSP90AA1	0.833
CASP3	CASP7	0.929
CASP3	PTK2	0.953
CASP3	RHOA	0.957
CASP3	PARP1	0.998
CASP3	XIAP	0.999
CASP7	PTK2	0.919
CASP7	PARP1	0.991
CASP7	XIAP	0.999
CAT	GSR	0.97
CAT	TPI1	0.824
CAT	HSP90AA1	0.701
CAT	NOS3	0.746
CAT	NQO1	0.76
CAT	PTPN11	0.765
CAT	GLRX	0.786
CAT	SORD	0.858
CAT	PRDX5	0.929
CAT	CRAT	0.939
CAT	EPHX2	0.949
CAT	NOS2	0.954
CAT	SOD2	0.996
CBR1	DHFR	0.973
CBSL	MTHFD1	0.702
CBSL	SHMT1	0.967
CBSL	PSPH	0.935
CCL5	SELP	0.705
CCL5	DPP4	0.766
CCL5	STAT1	0.704
CCNA2	MDM2	0.966
CCNA2	KIF11	0.989
CCNA2	CCNT1	0.955
CCNA2	CDK6	0.98
CCNA2	CDK2	0.999
CCNA2	TYMS	0.907
CCNA2	CHEK1	0.955
CCNA2	PLK1	0.994
CCNT1	CDK6	0.877
CCNT1	ESR1	0.948
CCNT1	CDK2	0.976
CDA	UMPS	0.76
CDA	DCK	0.985
CDA	CES1	0.922
CDA	PNP	0.962
CDA	UCK2	0.952
CDA	TYMP	0.996
CDK2	MAPK1	0.931
CDK2	MDM2	0.971
CDK2	KIF11	0.727
CDK2	CDK6	0.973
CDK2	CDK5R1	0.703
CDK2	ESR1	0.715
CDK2	PGR	0.83
CDK2	TYMS	0.832
CDK2	HSP90AA1	0.869
CDK2	CHEK1	0.882
CDK2	RHOA	0.955
CDK5R1	GSK3B	0.943
CDK6	HSP90AA1	0.892
CDK6	GSK3B	0.92
CDK6	JAK2	0.924
CDK6	SRC	0.928
CES1	HINT1	0.736
CES1	RBP4	0.93
CFB	CFD	0.994
CHEK1	MDM2	0.968
CHEK1	KIF11	0.893
CHEK1	PLK1	0.713
CHEK1	TYMS	0.931
CHEK1	HSP90AA1	0.996
CHEK1	PARP1	0.789
CHEK1	XIAP	0.776
CHIT1	LYZ	0.772
CHIT1	HEXB	0.94
CHIT1	GBA	0.772
CMA1	REN	0.767
CRAT	NOS2	0.903
CRAT	EPHX2	0.909
CSNK2A1	MME	0.713
CSNK2A1	KIF5B	0.714
CSNK2A1	HSP90AA1	0.934
CTNNA1	MMP7	0.909
CTNNA1	KDR	0.906
CTNNA1	IGF1R	0.907
CTNNA1	RAB5A	0.903
CTNNA1	EGFR	0.975
CTNNA1	MMP3	0.906
CTNNA1	IGF1	0.91
CTNNA1	KIF5B	0.904
CTNNA1	PTPN1	0.907
CTNNA1	PTPN11	0.909
CTNNA1	MET	0.914
CTNNA1	FGFR1	0.915
CTNNA1	EPHA2	0.915
CTNNA1	SRC	0.934
CTNNA1	RHOA	0.963
CTSB	CTSD	0.985
CTSB	XIAP	0.715
CTSB	MMP9	0.823
CTSD	MMP7	0.739
CTSD	CTSK	0.827
CTSD	RAB5A	0.929
CTSD	ESR1	0.961
CTSG	SERPINA1	0.774
CTSG	ELANE	0.877
CTSG	IGF1	0.911
CTSG	MMP9	0.96
CTSK	MMP13	0.766
CTSK	MMP9	0.857
CYP19A1	PGR	0.843
CYP19A1	ESR2	0.885
CYP19A1	SHBG	0.733
CYP19A1	ESR1	0.922
CYP19A1	HSD17B1	0.983
CYP2C9	NR1I2	0.769
CYP2C9	GSTA1	0.797
CYP2C9	GSTP1	0.824
CYP2C9	EPHX2	0.953
DAPK1	MAPK1	0.883
DCK	PDE3B	0.903
DCK	TYMS	0.795
DCK	PDE4B	0.902
DCK	PDE4D	0.911
DCK	PNP	0.954
DDX6	PIM1	0.893
DHFR	MTHFD1	0.981
DHFR	DHODH	0.815
DHFR	TPH1	0.929
DHFR	TYMS	0.999
DHFR	SHMT1	0.984
DHFR	PAH	0.932
DHODH	UMPS	0.995
DPP4	LGALS3	0.82
DPP4	FOLH1	0.744
DPP4	PLG	0.958
DPP4	MME	0.932
DTYMK	UMPS	0.756
DTYMK	TYMS	0.992
DUSP6	MAPK1	0.999
DUSP6	MAPK14	0.972
DUSP6	MAPK8	0.945
EEA1	RAB11A	0.878
EEA1	RAB5A	0.999
EGFR	MAPK1	0.962
EGFR	MAPK14	0.807
EGFR	LGALS3	0.995
EGFR	MDM2	0.87
EGFR	IGF1R	0.808
EGFR	RAB5A	0.981
EGFR	ITK	0.707
EGFR	MAPK8	0.731
EGFR	MMP9	0.733
EGFR	ESR2	0.759
EGFR	PGF	0.774
EGFR	FGF1	0.79
EGFR	MMP3	0.838
EGFR	PGR	0.844
EGFR	JAK3	0.87
EGFR	IGF1	0.912
EGFR	TNK2	0.924
EGFR	LCK	0.932
EGFR	HSPA8	0.942
EGFR	MET	0.946
EGFR	PLAU	0.962
EGFR	RHOA	0.968
EGFR	PTK2	0.973
EGFR	JAK2	0.974
EGFR	HCK	0.985
EGFR	SRC	0.995
EGFR	ESR1	0.996
EGFR	STAT1	0.996
EGFR	PTPN1	0.999
EGFR	PTPN11	0.999
EGFR	HSP90AA1	0.999
ELANE	MMP8	0.971
ELANE	MMP7	0.943
ELANE	RNASE3	0.812
ELANE	MMP9	0.71
ELANE	SERPINA1	0.996
EPHA2	HSP90AA1	0.881
EPHA2	LCK	0.91
EPHA2	PTPN11	0.943
EPHA2	PTK2	0.954
EPHA2	HCK	0.912
EPHA2	SRC	0.927
EPHA2	RHOA	0.955
EPHB4	MMP9	0.92
EPHX2	NOS2	0.914
ESR1	MAPK1	0.984
ESR1	MAPK14	0.956
ESR1	MDM2	0.952
ESR1	IGF1R	0.999
ESR1	NOS3	0.998
ESR1	IGF1	0.998
ESR1	PRKACA	0.84
ESR1	PGR	0.952
ESR1	HSP90AA1	0.999
ESR1	PTPN11	0.9
ESR1	PTK2	0.772
ESR1	ESR2	0.987
ESR1	MAPK10	0.824
ESR1	STAT1	0.832
ESR1	PARP1	0.95
ESR1	SRC	0.999
ESR1	SHBG	0.835
ESR1	MAPK8	0.886
ESR1	HSPA8	0.94
ESR2	MAPK1	0.896
ESR2	MAPK14	0.855
ESR2	NOS3	0.984
ESR2	IGF1	0.864
ESR2	PRKACA	0.804
ESR2	HSP90AA1	0.964
ESR2	MAPK10	0.81
ESR2	MAPK8	0.843
ESR2	SRC	0.995
F10	F2	0.941
F10	PLA2G2A	0.723
F10	F7	0.92
F2	MAPK1	0.918
F2	SELP	0.773
F2	IGF1	0.939
F2	SERPINA1	0.73
F2	HCK	0.901
F2	PPARA	0.918
F2	PLAU	0.94
F2	SRC	0.945
FABP3	FKBP1A	0.741
FABP4	PPARA	0.739
FABP4	JAK2	0.861
FABP4	RXRA	0.951
FABP4	PPARG	0.995
FABP5	PPARG	0.764
FABP5	HINT1	0.712
FABP5	RXRA	0.713
FABP5	FKBP1A	0.794
FABP5	PPARD	0.925
FGF1	MAPK1	0.922
FGF1	KDR	0.854
FGF1	IGF1R	0.742
FGF1	KIT	0.787
FGF1	MET	0.725
FGF1	FGFR1	0.999
FGF1	FGFR2	0.999
FGFR1	MAPK1	0.923
FGFR1	IGF1	0.802
FGFR1	PTPN11	0.839
FGFR1	PTPN1	0.721
FGFR1	PGF	0.729
FGFR1	FGFR2	0.747
FGFR2	MAPK1	0.923
FGFR2	MDM2	0.745
FGFR2	IGF1	0.789
FGFR2	PTPN11	0.967
FGFR2	STAT1	0.925
FGFR2	SRC	0.947
FGFR2	JAK2	0.848
FKBP1A	RHEB	0.777
FKBP1A	HINT1	0.766
FKBP1A	HSP90AA1	0.706
FKBP1A	TGFBR2	0.913
FKBP1A	TGFBR1	0.999
FKBP1A	RHOA	0.711
FKBP1A	PPIA	0.867
GC	TTR	0.899
GC	RBP4	0.793
GC	SERPINA1	0.749
GC	PAH	0.755
GC	VDR	0.976
GLO1	GSR	0.782
GLRX	GSR	0.969
GLRX	PRDX5	0.719
GLRX	NOS3	0.739
GPI	PYGL	0.743
GPI	TPI1	0.999
GPI	PDHB	0.896
GPI	PKLR	0.986
GPI	LDHB	0.965
GPI	HK1	0.975
GSK3B	KIF5B	0.847
GSK3B	PRKACA	0.953
GSK3B	PDPK1	0.771
GSK3B	STAT1	0.785
GSK3B	HSP90AA1	0.855
GSR	GSS	0.977
GSR	NQO1	0.736
GSR	SOD2	0.791
GSR	PRDX5	0.823
GSR	GSTA1	0.849
GSR	GSTP1	0.85
GSS	GSTA1	0.727
GSS	GSTP1	0.755
GSTA1	GSTP1	0.728
GSTP1	NQO1	0.721
GSTP1	MAPK8	0.995
GSTP1	LDHB	0.745
HCK	MAPK14	0.93
HCK	LCK	0.906
HCK	PTPN11	0.946
HCK	PTK2	0.936
HCK	PIK3CG	0.77
HCK	SRC	0.928
HCK	SYK	0.942
HCK	ITK	0.912
HDAC8	PRKACA	0.945
HDAC8	HSP90AA1	0.707
HK1	SORD	0.933
HK1	PKLR	0.734
HK1	RHOA	0.942
HMGCR	RXRA	0.929
HMGCR	PPARA	0.966
HSD11B1	PPARG	0.95
HSD11B1	NR3C2	0.746
HSD11B1	RXRA	0.915
HSD17B1	STS	0.71
HSP90AA1	MIF	0.797
HSP90AA1	MAPK1	0.98
HSP90AA1	MDM2	0.983
HSP90AA1	KDR	0.992
HSP90AA1	IGF1R	0.89
HSP90AA1	PPARG	0.782
HSP90AA1	KIT	0.892
HSP90AA1	NOS3	0.999
HSP90AA1	PLK1	0.922
HSP90AA1	PRKACA	0.969
HSP90AA1	MET	0.771
HSP90AA1	PGR	0.996
HSP90AA1	NOS2	0.963
HSP90AA1	TGFBR2	0.75
HSP90AA1	TNK2	0.82
HSP90AA1	PARP1	0.834
HSP90AA1	LCK	0.914
HSP90AA1	NR3C2	0.941
HSP90AA1	JAK2	0.942
HSP90AA1	STAT1	0.942
HSP90AA1	RHOA	0.943
HSP90AA1	PTK2	0.961
HSP90AA1	PDPK1	0.981
HSP90AA1	TGFBR1	0.988
HSP90AA1	PPARA	0.993
HSP90AA1	HSPA8	0.999
HSP90AA1	SRC	0.999
HSPA8	MDM2	0.79
HSPA8	PGR	0.741
HSPA8	MAPK8	0.715
ICAM2	SELP	0.702
IGF1	MAPK1	0.945
IGF1	KDR	0.848
IGF1	IGF1R	0.999
IGF1	REN	0.792
IGF1	PPARG	0.774
IGF1	KIT	0.837
IGF1	PLG	0.781
IGF1	SHBG	0.803
IGF1	MET	0.823
IGF1	PTPN1	0.94
IGF1	PTPN11	0.944
IGF1	SRC	0.976
IGF1	INSR	0.999
IGF1R	MAPK1	0.935
IGF1R	MDM2	0.988
IGF1R	PGF	0.707
IGF1R	PTK2	0.888
IGF1R	PRKACA	0.91
IGF1R	JAK2	0.933
IGF1R	SRC	0.959
IGF1R	INSR	0.971
IGF1R	PTPN1	0.998
IGF1R	PTPN11	0.999
IMPDH1	IMPDH2	0.974
INSR	PDPK1	0.936
INSR	PTPN11	0.988
INSR	PTPN1	0.999
ISG20	STAT1	0.962
ITK	LCK	0.955
ITK	PIK3CG	0.879
ITK	SRC	0.932
ITK	SYK	0.938
ITK	PPIA	0.928
JAK2	MAPK1	0.929
JAK2	KDR	0.866
JAK2	KIT	0.965
JAK2	PRKACA	0.909
JAK2	MET	0.843
JAK2	NOS2	0.939
JAK2	LCK	0.916
JAK2	PTPN11	0.999
JAK2	PTK2	0.958
JAK2	PIK3CG	0.99
JAK2	STAT1	0.999
JAK2	PTPN1	0.997
JAK2	SRC	0.956
JAK2	JAK3	0.946
JAK3	MAPK1	0.923
JAK3	MAPK14	0.922
JAK3	LCK	0.94
JAK3	PTPN11	0.966
JAK3	STAT1	0.982
JAK3	SYK	0.923
JAK3	MAPK8	0.925
JAK3	RHOA	0.925
KDR	MAPK14	0.924
KDR	LGALS3	0.943
KDR	MET	0.702
KDR	TGM2	0.707
KDR	MMP9	0.76
KDR	PTPN1	0.85
KDR	PRKACA	0.902
KDR	PTK2	0.932
KDR	RHOA	0.954
KDR	NOS3	0.983
KDR	PTPN11	0.986
KDR	SRC	0.992
KDR	PGF	0.998
KIF11	TYMS	0.912
KIF11	PLK1	0.993
KIF5B	MAPK8	0.793
KIT	MME	0.731
KIT	LCK	0.778
KIT	PIK3CG	0.787
KIT	SRC	0.787
KIT	PGF	0.792
KIT	STAT1	0.909
KIT	MAPK8	0.918
KIT	PTPN11	0.99
LCK	MAPK1	0.977
LCK	MAPK14	0.93
LCK	PDPK1	0.719
LCK	PIK3CG	0.742
LCK	SRC	0.906
LCK	MAPK8	0.934
LCK	RHOA	0.943
LCK	PTPN11	0.946
LCK	PTK2	0.949
LCK	STAT1	0.959
LCK	SYK	0.983
LCN2	MMP3	0.934
LCN2	MMP9	0.999
LDHB	TPI1	0.848
LDHB	PDHB	0.844
LDHB	SHMT1	0.806
LDHB	ME2	0.936
LDHB	PKLR	0.915
LGALS3	MMP9	0.729
LTF	LYZ	0.874
MAPK1	PARP1	0.741
MAPK1	RAC2	0.798
MAPK1	PPARG	0.812
MAPK1	THRB	0.821
MAPK1	PRKACA	0.867
MAPK1	PPIA	0.921
MAPK1	MET	0.925
MAPK1	PDPK1	0.926
MAPK1	PTK2	0.929
MAPK1	MAPK8	0.931
MAPK1	MAPKAPK2	0.934
MAPK1	PPARA	0.941
MAPK1	PGR	0.944
MAPK1	RXRA	0.952
MAPK1	SRC	0.956
MAPK1	STAT1	0.963
MAPK1	RHOA	0.963
MAPK1	PTPN11	0.976
MAPK1	MAPK14	0.977
MAPK10	RAC2	0.898
MAPK10	PGR	0.813
MAPK10	RHOA	0.875
MAPK10	SRC	0.882
MAPK10	MAPK8	0.904
MAPK14	MAPK8	0.803
MAPK14	PGR	0.85
MAPK14	PTK2	0.85
MAPK14	SYK	0.931
MAPK14	SRC	0.939
MAPK14	STAT1	0.963
MAPK14	MAPKAPK2	0.999
MAPK8	RAC2	0.917
MAPK8	MET	0.92
MAPK8	PGR	0.846
MAPK8	SRC	0.947
MAPK8	RXRA	0.91
MAPK8	RHOA	0.986
MAPKAPK2	SRC	0.749
MDM2	PTK2	0.725
MDM2	PDPK1	0.753
MDM2	SRC	0.865
MDM2	XIAP	0.891
ME2	PDHB	0.924
ME2	PKLR	0.946
MET	RAB5A	0.925
MET	PGF	0.745
MET	PTK2	0.865
MET	RHOA	0.973
MET	PTPN1	0.981
MET	SRC	0.982
MET	PTPN11	0.989
MME	REN	0.73
MMP12	PLG	0.952
MMP12	MMP9	0.724
MMP13	PLG	0.949
MMP3	MMP9	0.918
MMP3	PLG	0.98
MMP7	PLG	0.848
MMP8	PLG	0.956
MMP9	PLG	0.984
MMP9	PLAU	0.738
MMP9	SRC	0.97
MTAP	SRM	0.975
MTHFD1	TYMS	0.988
MTHFD1	SHMT1	0.996
NMNAT1	PARP1	0.804
NOS2	NOS3	0.837
NOS2	RXRA	0.903
NOS2	PPARA	0.936
NOS2	SRC	0.949
NOS2	STAT1	0.959
NOS3	REN	0.769
NOS3	SRC	0.704
NOS3	PDE5A	0.736
NOS3	PDPK1	0.756
NOS3	PRKACA	0.911
NOS3	PTPN11	0.952
NR1H2	NR1H3	0.903
NR1H2	RXRA	0.993
NR1H3	PPARA	0.98
NR1H3	RXRA	0.998
NR1I2	SRC	0.789
NR1I2	RXRA	0.984
NR3C2	REN	0.863
OAT	SRM	0.73
PAK6	RAC2	0.809
PDE3B	PRKACA	0.703
PDE3B	PIK3CG	0.998
PDE4B	PRKACA	0.955
PDE4D	RHEB	0.962
PDE4D	PRKACA	0.972
PDE4D	PIK3CG	0.724
PDE5A	PRKACA	0.88
PDHB	TPI1	0.8
PDHB	RXRA	0.901
PDHB	PPARD	0.916
PDHB	PKLR	0.956
PDHB	PDK2	0.988
PDPK1	RAC2	0.719
PDPK1	RHEB	0.74
PDPK1	RHOA	0.731
PDPK1	TGFBR2	0.915
PDPK1	TGFBR1	0.922
PDPK1	PIK3CG	0.939
PDPK1	SRC	0.951
PGR	PRKACA	0.9
PGR	SRC	0.999
PIK3CG	PTK2	0.863
PIK3CG	RHOA	0.801
PIK3CG	SRC	0.826
PIK3CG	SYK	0.964
PIM1	SERPINA1	0.715
PKLR	TPI1	0.956
PLAU	PLG	0.938
PLAU	SRC	0.951
PLG	TPI1	0.761
PLG	SERPINA1	0.76
PLK1	TYMS	0.741
PLK1	RHOA	0.757
PNP	TYMP	0.915
PPARA	PRKACA	0.801
PPARA	RXRA	0.991
PPARD	RXRA	0.975
PPARG	SRC	0.739
PPARG	STAT1	0.854
PPARG	RXRA	0.998
PPCDC	TYMS	0.847
PRDX5	SOD2	0.89
PRKACA	PTK2	0.808
PRKACA	RHOA	0.869
PRKACA	PTPN11	0.918
PSPH	SHMT1	0.984
PTK2	PTPN11	0.993
PTK2	STAT1	0.839
PTK2	SYK	0.96
PTK2	RHOA	0.981
PTK2	SRC	0.994
PTPN1	PTPN11	0.863
PTPN1	RHOA	0.934
PTPN1	SRC	0.997
PTPN11	SYK	0.934
PTPN11	RHOA	0.954
PTPN11	SRC	0.985
PTPN11	STAT1	0.99
RAB11A	RAB5A	0.885
RAB5A	SRC	0.953
RAC2	SYK	0.846
RAC2	RHOA	0.886
RAC2	SRC	0.934
RBP4	TTR	0.999
REN	VDR	0.877
RHOA	RTN4R	0.966
RHOA	TGFBR2	0.885
RHOA	SRC	0.993
RHOA	TGFBR1	0.812
RHOA	SYK	0.822
RNASE2	RNASE3	0.955
RXRA	THRA	0.98
RXRA	THRB	0.996
RXRA	VDR	0.998
SERPINA1	TTR	0.845
SHMT1	TPI1	0.718
SHMT1	TYMS	0.991
SOD2	TPI1	0.731
SRC	STAT1	0.98
SRC	TNK2	0.863
SRC	VDR	0.871
SRC	SYK	0.975
TGFBR1	TGFBR2	0.998
TGFBR1	XIAP	0.995
TGFBR2	XIAP	0.924
THRA	THRB	0.905
THRB	TTR	0.734
TYMP	UMPS	0.968
TYMP	TYMS	0.904
TYMS	UMPS	0.826
UCK2	UMPS	0.98
