# Supplementary material for: Network pharmacology-based investigation and experimental validation of the mechanism of scutellarin in the treatment of acute myeloid leukemia
Source: Front Pharmacol. 2022 Sep 7;13:952677. doi: 10.3389/fphar.2022.952677 (PMC9490111; doi:10.3389/fphar.2022.952677)
Supplement: Supplementary file 6 [file Table5.XLSX]

## Sheet: score3
name	Betweenness	Closeness	Degree	Eigenvector	LAC	Network
PRKACA	0.90404	0.64	7	0.159176	4.85714	5.66667
MAPK1	10.9105	0.941176	15	0.311506	9.46667	14.3941
AKT1	3.86999	0.761905	11	0.240453	7.45455	8.86825
HSP90AA1	7.60245	0.842105	13	0.275843	8.30769	11.0078
MET	4.19221	0.761905	11	0.240641	7.45455	8.89762
ESR1	8.38658	0.8	12	0.250854	7.16667	9.20115
CASP3	5.93571	0.761905	11	0.230796	6.54545	7.96032
SRC	9.55642	0.888889	14	0.29333	8.71429	12.2956
EGFR	10.5438	0.941176	15	0.311822	9.46667	14.3551
JAK2	1.66991	0.695652	9	0.206146	6.66667	7.66667
IGF1	1.15404	0.666667	8	0.186451	5.75	6.57143
MAPK8	0.876263	0.64	7	0.164041	4.85714	5.66667
PTK2	7.25094	0.842105	13	0.277304	8.46154	11.151
STAT1	1.95253	0.727273	10	0.231905	7.4	8.30556
RHOA	4.77316	0.761905	11	0.241178	7.27273	8.6
MDM2	0.60404	0.64	7	0.16406	5.14286	6
PTPN11	5.81746	0.8	12	0.257705	7.83333	9.80689
