# Supplementary material for: Network pharmacology-based investigation and experimental validation of the mechanism of scutellarin in the treatment of acute myeloid leukemia
Source: Front Pharmacol. 2022 Sep 7;13:952677. doi: 10.3389/fphar.2022.952677 (PMC9490111; doi:10.3389/fphar.2022.952677)
Supplement: Supplementary file 7 [file Table7.XLSX]

## Sheet: KEGG
ID	Description	GeneRatio	BgRatio	pvalue	p.adjust	qvalue	geneID	Count
hsa05417	Lipid and atherosclerosis	25/224	215/8142	8.06268e-10	1.25455e-07	6.35156e-08	AKT1/CASP3/CASP7/CCL5/CYP2C9/GSK3B/HSP90AA1/HSPA8/JAK2/MAPK1/MAPK10/MAPK14/MAPK8/MMP3/MMP9/NOS3/PDPK1/PPARG/PTK2/RHOA/RXRA/SELE/SELP/SOD2/SRC	25
hsa05215	Prostate cancer	17/224	97/8142	8.68199e-10	1.25455e-07	6.35156e-08	AKT1/AR/CDK2/EGFR/FGFR1/FGFR2/GSK3B/GSTP1/HSP90AA1/IGF1/IGF1R/MAPK1/MDM2/MMP3/MMP9/PDPK1/PLAU	17
hsa04520	Adherens junction	14/224	71/8142	5.69237e-09	5.48365e-07	2.77628e-07	CSNK2A1/CTNNA1/EGFR/FGFR1/IGF1R/INSR/MAPK1/MET/PTPN1/RAC2/RHOA/SRC/TGFBR1/TGFBR2	14
hsa04014	Ras signaling pathway	24/224	232/8142	1.87637e-08	1.35568e-06	6.86358e-07	AKT1/EGFR/EPHA2/FGF1/FGFR1/FGFR2/IGF1/IGF1R/INSR/KDR/KIT/MAPK1/MAPK10/MAPK8/MET/PAK6/PGF/PLA2G10/PLA2G2A/PRKACA/PTPN11/RAB5A/RAC2/RHOA	24
hsa01522	Endocrine resistance	15/224	98/8142	5.91453e-08	3.4186e-06	1.73078e-06	AKT1/EGFR/ESR1/ESR2/IGF1/IGF1R/MAPK1/MAPK10/MAPK14/MAPK8/MDM2/MMP9/PRKACA/PTK2/SRC	15
hsa04068	FoxO signaling pathway	17/224	131/8142	9.37713e-08	4.51665e-06	2.2867e-06	AKT1/CAT/CDK2/EGFR/IGF1/IGF1R/INSR/MAPK1/MAPK10/MAPK14/MAPK8/MDM2/PDPK1/PLK1/SOD2/TGFBR1/TGFBR2	17
hsa04151	PI3K-Akt signaling pathway	28/224	354/8142	3.85007e-07	1.58953e-05	8.04751e-06	AKT1/CDK2/CDK6/EGFR/EPHA2/FGF1/FGFR1/FGFR2/GSK3B/HSP90AA1/IGF1/IGF1R/INSR/JAK2/JAK3/KDR/KIT/MAPK1/MDM2/MET/NOS3/PDPK1/PGF/PIK3CG/PTK2/RHEB/RXRA/SYK	28
hsa04010	MAPK signaling pathway	25/224	294/8142	4.42713e-07	1.5993e-05	8.09698e-06	AKT1/CASP3/DUSP6/EGFR/EPHA2/FGF1/FGFR1/FGFR2/HSPA8/IGF1/IGF1R/INSR/KDR/KIT/MAPK1/MAPK10/MAPK14/MAPK8/MAPKAPK2/MET/PGF/PRKACA/RAC2/TGFBR1/TGFBR2	25
hsa04914	Progesterone-mediated oocyte maturation	14/224	102/8142	6.60051e-07	1.90922e-05	9.66608e-06	AKT1/CCNA2/CDK2/HSP90AA1/IGF1/IGF1R/MAPK1/MAPK10/MAPK14/MAPK8/PDE3B/PGR/PLK1/PRKACA	14
hsa05415	Diabetic cardiomyopathy	20/224	203/8142	6.7758e-07	1.90922e-05	9.66608e-06	ACE/AKT1/CMA1/CTSD/GSK3B/GSR/INSR/MAPK10/MAPK14/MAPK8/MMP9/NOS3/PARP1/PDHB/PDK2/PPARA/RAC2/REN/TGFBR1/TGFBR2	20
hsa05208	Chemical carcinogenesis - reactive oxygen species	21/224	223/8142	7.47501e-07	1.90922e-05	9.66608e-06	AKR1C1/AKR1C2/AKR1C3/AKT1/CAT/CBR1/EGFR/EPHX2/GSTA1/MAPK1/MAPK10/MAPK14/MAPK8/MET/NQO1/PDPK1/PTK2/PTPN1/PTPN11/SOD2/SRC	21
hsa05205	Proteoglycans in cancer	20/224	205/8142	7.92757e-07	1.90922e-05	9.66608e-06	AKT1/CASP3/EGFR/ESR1/FGFR1/IGF1/IGF1R/KDR/MAPK1/MAPK14/MDM2/MET/MMP9/PDPK1/PLAU/PRKACA/PTK2/PTPN11/RHOA/SRC	20
hsa05418	Fluid shear stress and atherosclerosis	16/224	139/8142	1.18619e-06	2.63698e-05	1.33506e-05	AKT1/GSTA1/GSTP1/HSP90AA1/KDR/MAPK10/MAPK14/MAPK8/MMP9/NOS3/NQO1/PTK2/RAC2/RHOA/SELE/SRC	16
hsa00010	Glycolysis / Gluconeogenesis	11/224	67/8142	1.77107e-06	3.656e-05	1.85097e-05	ADH1B/ADH1C/ADH5/ALDH2/ALDOA/GPI/HK1/LDHB/PDHB/PKLR/TPI1	11
hsa05145	Toxoplasmosis	14/224	112/8142	2.09009e-06	4.02692e-05	2.03876e-05	AKT1/BIRC7/CASP3/HSPA8/JAK2/MAPK1/MAPK10/MAPK14/MAPK8/NOS2/PDPK1/PIK3CG/STAT1/XIAP	14
hsa04917	Prolactin signaling pathway	11/224	70/8142	2.77339e-06	5.00944e-05	2.5362e-05	AKT1/ESR1/ESR2/GSK3B/JAK2/MAPK1/MAPK10/MAPK14/MAPK8/SRC/STAT1	11
hsa04933	AGE-RAGE signaling pathway in diabetic complications	13/224	100/8142	3.1249e-06	5.31233e-05	2.68954e-05	AKT1/CASP3/JAK2/MAPK1/MAPK10/MAPK14/MAPK8/NOS3/PIM1/SELE/STAT1/TGFBR1/TGFBR2	13
hsa00620	Pyruvate metabolism	9/224	47/8142	4.21665e-06	6.77006e-05	3.42757e-05	ADH1B/ADH1C/ADH5/ALDH2/GLO1/LDHB/ME2/PDHB/PKLR	9
hsa04931	Insulin resistance	13/224	108/8142	7.4498e-06	0.000113315	5.73697e-05	AKT1/GSK3B/INSR/MAPK10/MAPK8/NOS3/NR1H2/NR1H3/PDPK1/PPARA/PTPN1/PTPN11/PYGL	13
hsa01521	EGFR tyrosine kinase inhibitor resistance	11/224	79/8142	9.31737e-06	0.000133388	6.75321e-05	AKT1/EGFR/FGFR2/GSK3B/IGF1/IGF1R/JAK2/KDR/MAPK1/MET/SRC	11
hsa04510	Focal adhesion	18/224	201/8142	9.69255e-06	0.000133388	6.75321e-05	AKT1/EGFR/GSK3B/IGF1/IGF1R/KDR/MAPK1/MAPK10/MAPK8/MET/PAK6/PDPK1/PGF/PTK2/RAC2/RHOA/SRC/XIAP	18
hsa04926	Relaxin signaling pathway	14/224	129/8142	1.12146e-05	0.000147319	7.45849e-05	AKT1/EGFR/MAPK1/MAPK10/MAPK14/MAPK8/MMP13/MMP9/NOS2/NOS3/PRKACA/SRC/TGFBR1/TGFBR2	14
hsa04015	Rap1 signaling pathway	18/224	210/8142	1.77149e-05	0.000203676	0.000103118	AKT1/EGFR/EPHA2/FGF1/FGFR1/FGFR2/IGF1/IGF1R/INSR/KDR/KIT/MAPK1/MAPK14/MET/PGF/RAC2/RHOA/SRC	18
hsa05120	Epithelial cell signaling in Helicobacter pylori infection	10/224	70/8142	1.89934e-05	0.000203676	0.000103118	ADAM17/CASP3/CCL5/EGFR/MAPK10/MAPK14/MAPK8/MET/PTPN11/SRC	10
hsa05230	Central carbon metabolism in cancer	10/224	70/8142	1.89934e-05	0.000203676	0.000103118	AKT1/EGFR/FGFR1/FGFR2/HK1/KIT/LDHB/MAPK1/MET/PDHB	10
hsa01232	Nucleotide metabolism	11/224	85/8142	1.90286e-05	0.000203676	0.000103118	ADK/APRT/CDA/DCK/DTYMK/IMPDH1/IMPDH2/PNP/TYMP/TYMS/UCK2	11
hsa04610	Complement and coagulation cascades	11/224	85/8142	1.90286e-05	0.000203676	0.000103118	C1R/C1S/C8G/CFB/CFD/F10/F2/F7/PLAU/PLG/SERPINA1	11
hsa05210	Colorectal cancer	11/224	86/8142	2.12987e-05	0.000219834	0.000111298	AKT1/CASP3/EGFR/GSK3B/MAPK1/MAPK10/MAPK8/RAC2/RHOA/TGFBR1/TGFBR2	11
hsa04910	Insulin signaling pathway	14/224	137/8142	2.23977e-05	0.000223204	0.000113005	AKT1/GSK3B/HK1/INSR/MAPK1/MAPK10/MAPK8/PDE3B/PDPK1/PKLR/PRKACA/PTPN1/PYGL/RHEB	14
hsa05218	Melanoma	10/224	72/8142	2.44676e-05	0.000227157	0.000115006	AKT1/CDK6/EGFR/FGF1/FGFR1/IGF1/IGF1R/MAPK1/MDM2/MET	10
hsa05223	Non-small cell lung cancer	10/224	72/8142	2.44676e-05	0.000227157	0.000115006	AKT1/CDK6/EGFR/FHIT/JAK3/KIF5B/MAPK1/MET/PDPK1/RXRA	10
hsa04919	Thyroid hormone signaling pathway	13/224	121/8142	2.58816e-05	0.000227157	0.000115006	AKT1/ESR1/GSK3B/MAPK1/MDM2/PDPK1/PRKACA/RHEB/RXRA/SRC/STAT1/THRA/THRB	13
hsa04625	C-type lectin receptor signaling pathway	12/224	104/8142	2.59383e-05	0.000227157	0.000115006	AKT1/MAPK1/MAPK10/MAPK14/MAPK8/MAPKAPK2/MDM2/PTPN11/RHOA/SRC/STAT1/SYK	12
hsa04614	Renin-angiotensin system	6/224	23/8142	2.7649e-05	0.000235016	0.000118985	ACE/ACE2/CMA1/CTSG/MME/REN	6
hsa04370	VEGF signaling pathway	9/224	59/8142	2.91843e-05	0.000240979	0.000122004	AKT1/KDR/MAPK1/MAPK14/MAPKAPK2/NOS3/PTK2/RAC2/SRC	9
hsa05152	Tuberculosis	16/224	180/8142	3.36469e-05	0.00027011	0.000136752	AKT1/CASP3/CTSD/EEA1/JAK2/MAPK1/MAPK10/MAPK14/MAPK8/NOS2/RAB5A/RHOA/SRC/STAT1/SYK/VDR	16
hsa03320	PPAR signaling pathway	10/224	75/8142	3.51936e-05	0.000274891	0.000139173	APOA2/FABP3/FABP4/FABP5/NR1H3/PDPK1/PPARA/PPARD/PPARG/RXRA	10
hsa05161	Hepatitis B	15/224	162/8142	3.69697e-05	0.000278878	0.000141191	AKT1/CASP3/CCNA2/CDK2/JAK2/JAK3/MAPK1/MAPK10/MAPK14/MAPK8/MMP9/SRC/STAT1/TGFBR1/TGFBR2	15
hsa04659	Th17 cell differentiation	12/224	108/8142	3.79799e-05	0.000278878	0.000141191	HSP90AA1/JAK2/JAK3/LCK/MAPK1/MAPK10/MAPK14/MAPK8/RXRA/STAT1/TGFBR1/TGFBR2	12
hsa05133	Pertussis	10/224	76/8142	3.9564e-05	0.000278878	0.000141191	C1R/C1S/CASP3/CASP7/MAPK1/MAPK10/MAPK14/MAPK8/NOS2/RHOA	10
hsa05212	Pancreatic cancer	10/224	76/8142	3.9564e-05	0.000278878	0.000141191	AKT1/CDK6/EGFR/MAPK1/MAPK10/MAPK8/RAC2/STAT1/TGFBR1/TGFBR2	10
hsa04066	HIF-1 signaling pathway	12/224	109/8142	4.16571e-05	0.000286641	0.000145121	AKT1/ALDOA/EGFR/HK1/IGF1/IGF1R/INSR/LDHB/MAPK1/NOS2/NOS3/PDHB	12
hsa04657	IL-17 signaling pathway	11/224	94/8142	4.95527e-05	0.00033304	0.000168613	CASP3/GSK3B/HSP90AA1/LCN2/MAPK1/MAPK10/MAPK14/MAPK8/MMP13/MMP3/MMP9	11
hsa00790	Folate biosynthesis	6/224	26/8142	5.88434e-05	0.000386494	0.000195676	AKR1B1/AKR1C3/CBR1/DHFR/PAH/TPH1	6
hsa00270	Cysteine and methionine metabolism	8/224	51/8142	6.64673e-05	0.000420207	0.000212744	AHCY/AMD1/BCAT2/CBS/GSS/LDHB/MTAP/SRM	8
hsa05171	Coronavirus disease - COVID-19	18/224	232/8142	6.68841e-05	0.000420207	0.000212744	ACE/ACE2/ADAM17/C1R/C1S/C8G/CFB/CFD/EGFR/F2/MAPK1/MAPK10/MAPK14/MAPK8/MMP3/SELP/STAT1/SYK	18
hsa01200	Carbon metabolism	12/224	115/8142	7.0891e-05	0.000427834	0.000216605	ADH5/AGXT/ALDOA/CAT/GPI/HK1/ME2/PDHB/PKLR/PSPH/SHMT1/TPI1	12
hsa05207	Chemical carcinogenesis - receptor activation	17/224	212/8142	7.10589e-05	0.000427834	0.000216605	AKT1/AR/EGFR/EPHX2/ESR1/ESR2/GSTA1/HSP90AA1/JAK2/MAPK1/PGR/PPARA/PRKACA/RXRA/SRC/VDR/XIAP	17
hsa04915	Estrogen signaling pathway	13/224	138/8142	0.000102999	0.000607482	0.000307558	AKT1/CTSD/EGFR/ESR1/ESR2/HSP90AA1/HSPA8/MAPK1/MMP9/NOS3/PGR/PRKACA/SRC	13
hsa05219	Bladder cancer	7/224	41/8142	0.000110005	0.00063583	0.00032191	DAPK1/EGFR/MAPK1/MDM2/MMP9/SRC/TYMP	7
hsa04660	T cell receptor signaling pathway	11/224	104/8142	0.000125784	0.000712778	0.000360867	AKT1/GSK3B/ITK/LCK/MAPK1/MAPK10/MAPK14/MAPK8/PAK6/PDPK1/RHOA	11
hsa00240	Pyrimidine metabolism	8/224	58/8142	0.000169568	0.000942405	0.000477123	CDA/DCK/DHODH/DTYMK/TYMP/TYMS/UCK2/UMPS	8
hsa05224	Breast cancer	13/224	147/8142	0.000195295	0.00105074	0.000531971	AKT1/CDK6/EGFR/ESR1/ESR2/FGF1/FGFR1/GSK3B/IGF1/IGF1R/KIT/MAPK1/PGR	13
hsa04380	Osteoclast differentiation	12/224	128/8142	0.000199163	0.00105074	0.000531971	AKT1/CTSK/LCK/MAPK1/MAPK10/MAPK14/MAPK8/PPARG/STAT1/SYK/TGFBR1/TGFBR2	12
hsa04215	Apoptosis - multiple species	6/224	32/8142	0.000201733	0.00105074	0.000531971	BIRC7/CASP3/CASP7/MAPK10/MAPK8/XIAP	6
hsa05222	Small cell lung cancer	10/224	92/8142	0.000203603	0.00105074	0.000531971	AKT1/BIRC7/CASP3/CDK2/CDK6/FHIT/NOS2/PTK2/RXRA/XIAP	10
hsa04668	TNF signaling pathway	11/224	112/8142	0.000244083	0.00123755	0.000626548	AKT1/CASP3/CASP7/CCL5/MAPK1/MAPK10/MAPK14/MAPK8/MMP3/MMP9/SELE	11
hsa04062	Chemokine signaling pathway	15/224	192/8142	0.000253378	0.00126252	0.000639192	AKT1/CCL5/GSK3B/HCK/ITK/JAK2/JAK3/MAPK1/PIK3CG/PRKACA/PTK2/RAC2/RHOA/SRC/STAT1	15
hsa05202	Transcriptional misregulation in cancer	15/224	193/8142	0.000268122	0.0012894	0.000652802	CCNA2/CCNT1/DUSP6/ELANE/IGF1/IGF1R/MDM2/MET/MMP3/MMP9/PLAU/PPARG/PTK2/RXRA/TGFBR2	15
hsa00980	Metabolism of xenobiotics by cytochrome P450	9/224	78/8142	0.000269274	0.0012894	0.000652802	ADH1B/ADH1C/ADH5/AKR1C1/CBR1/CYP2C9/GSTA1/GSTP1/HSD11B1	9
hsa04213	Longevity regulating pathway - multiple species	8/224	62/8142	0.000272158	0.0012894	0.000652802	AKT1/CAT/HSPA8/IGF1/IGF1R/INSR/PRKACA/SOD2	8
hsa05167	Kaposi sarcoma-associated herpesvirus infection	15/224	194/8142	0.000283602	0.00132195	0.000669281	AKT1/CASP3/CDK6/GSK3B/HCK/JAK2/MAPK1/MAPK10/MAPK14/MAPK8/MAPKAPK2/PIK3CG/SRC/STAT1/SYK	15
hsa00983	Drug metabolism - other enzymes	9/224	80/8142	0.000326509	0.00148928	0.000753998	CDA/CES1/GSTA1/GSTP1/IMPDH1/IMPDH2/TYMP/UCK2/UMPS	9
hsa04932	Non-alcoholic fatty liver disease	13/224	155/8142	0.000329806	0.00148928	0.000753998	AKT1/CASP3/CASP7/GSK3B/INSR/MAPK10/MAPK14/MAPK8/NR1H3/PKLR/PPARA/PPARG/RXRA	13
hsa04210	Apoptosis	12/224	136/8142	0.000350916	0.00156023	0.000789916	AKT1/CASP3/CASP7/CTSB/CTSD/CTSK/MAPK1/MAPK10/MAPK8/PARP1/PDPK1/XIAP	12
hsa04935	Growth hormone synthesis, secretion and action	11/224	119/8142	0.000414363	0.00181441	0.000918605	AKT1/GSK3B/IGF1/JAK2/MAPK1/MAPK10/MAPK14/MAPK8/PRKACA/PTK2/STAT1	11
hsa04913	Ovarian steroidogenesis	7/224	51/8142	0.000448587	0.00193495	0.000979633	AKR1C3/CYP19A1/HSD17B1/IGF1/IGF1R/INSR/PRKACA	7
hsa05142	Chagas disease	10/224	102/8142	0.000473422	0.00201204	0.00101866	ACE/AKT1/CCL5/MAPK1/MAPK10/MAPK14/MAPK8/NOS2/TGFBR1/TGFBR2	10
hsa04012	ErbB signaling pathway	9/224	85/8142	0.000514752	0.00213257	0.00107969	AKT1/EGFR/GSK3B/MAPK1/MAPK10/MAPK8/PAK6/PTK2/SRC	9
hsa04664	Fc epsilon RI signaling pathway	8/224	68/8142	0.000516541	0.00213257	0.00107969	AKT1/MAPK1/MAPK10/MAPK14/MAPK8/PDPK1/RAC2/SYK	8
hsa04928	Parathyroid hormone synthesis, secretion and action	10/224	106/8142	0.000643397	0.0026189	0.0013259	EGFR/FGFR1/MAPK1/MMP13/PDE4B/PDE4D/PRKACA/RHOA/RXRA/VDR	10
hsa04211	Longevity regulating pathway	9/224	89/8142	0.000722672	0.00286099	0.00144847	AKT1/CAT/IGF1/IGF1R/INSR/PPARG/PRKACA/RHEB/SOD2	9
hsa05235	PD-L1 expression and PD-1 checkpoint pathway in cancer	9/224	89/8142	0.000722672	0.00286099	0.00144847	AKT1/CSNK2A1/EGFR/JAK2/LCK/MAPK1/MAPK14/PTPN11/STAT1	9
hsa04072	Phospholipase D signaling pathway	12/224	148/8142	0.00075541	0.00295018	0.00149363	AKT1/ARF1/EGFR/F2/INSR/KIT/MAPK1/PIK3CG/PTPN11/RHEB/RHOA/SYK	12
hsa00230	Purine metabolism	11/224	128/8142	0.000770411	0.00296865	0.00150298	ADK/APRT/DCK/FHIT/IMPDH1/IMPDH2/PDE3B/PDE4B/PDE4D/PDE5A/PNP	11
hsa05226	Gastric cancer	12/224	149/8142	0.000802004	0.00304973	0.00154402	AKT1/CDK2/CTNNA1/EGFR/FGF1/FGFR2/GSK3B/MAPK1/MET/RXRA/TGFBR1/TGFBR2	12
hsa01524	Platinum drug resistance	8/224	73/8142	0.00083504	0.00313411	0.00158675	AKT1/CASP3/GSTA1/GSTP1/MAPK1/MDM2/PDPK1/XIAP	8
hsa01230	Biosynthesis of amino acids	8/224	75/8142	0.000999911	0.0037048	0.00187568	ALDOA/BCAT2/CBS/PAH/PKLR/PSPH/SHMT1/TPI1	8
hsa04218	Cellular senescence	12/224	156/8142	0.00120023	0.00439071	0.00222294	AKT1/CCNA2/CDK2/CDK6/CHEK1/MAPK1/MAPK14/MAPKAPK2/MDM2/RHEB/TGFBR1/TGFBR2	12
hsa05163	Human cytomegalovirus infection	15/224	225/8142	0.00133347	0.00470241	0.00238075	AKT1/CASP3/CCL5/CDK6/EGFR/GSK3B/MAPK1/MAPK14/MDM2/PRKACA/PTK2/RAC2/RHEB/RHOA/SRC	15
hsa00140	Steroid hormone biosynthesis	7/224	61/8142	0.0013397	0.00470241	0.00238075	AKR1C1/AKR1C2/AKR1C3/CYP19A1/HSD11B1/HSD17B1/STS	7
hsa00590	Arachidonic acid metabolism	7/224	61/8142	0.0013397	0.00470241	0.00238075	AKR1C3/CBR1/CYP2C9/EPHX2/LTA4H/PLA2G10/PLA2G2A	7
hsa05135	Yersinia infection	11/224	137/8142	0.00135052	0.00470241	0.00238075	AKT1/GSK3B/LCK/MAPK1/MAPK10/MAPK14/MAPK8/PTK2/RAC2/RHOA/SRC	11
hsa05203	Viral carcinogenesis	14/224	204/8142	0.0014597	0.00502205	0.00254258	CASP3/CCNA2/CDK2/CDK6/CHEK1/HDAC8/JAK3/MAPK1/MAPKAPK2/MDM2/PRKACA/RHOA/SRC/SYK	14
hsa04360	Axon guidance	13/224	182/8142	0.00149722	0.00504588	0.00255464	BMP7/EPHA2/EPHB4/GSK3B/MAPK1/MET/PAK6/PDPK1/PTK2/PTPN11/RAC2/RHOA/SRC	13
hsa04930	Type II diabetes mellitus	6/224	46/8142	0.00151301	0.00504588	0.00255464	HK1/INSR/MAPK1/MAPK10/MAPK8/PKLR	6
hsa05162	Measles	11/224	139/8142	0.001519	0.00504588	0.00255464	AKT1/CASP3/CDK2/CDK6/CSNK2A1/GSK3B/HSPA8/JAK3/MAPK10/MAPK8/STAT1	11
hsa04071	Sphingolipid signaling pathway	10/224	119/8142	0.00157579	0.00511688	0.00259059	AKT1/CTSD/MAPK1/MAPK10/MAPK14/MAPK8/NOS3/PDPK1/RAC2/RHOA	10
hsa04722	Neurotrophin signaling pathway	10/224	119/8142	0.00157579	0.00511688	0.00259059	AKT1/GSK3B/MAPK1/MAPK10/MAPK14/MAPK8/MAPKAPK2/PDPK1/PTPN11/RHOA	10
hsa04140	Autophagy - animal	11/224	141/8142	0.00170434	0.00547283	0.0027708	AKT1/CTSB/CTSD/DAPK1/IGF1R/MAPK1/MAPK10/MAPK8/PDPK1/PRKACA/RHEB	11
hsa04936	Alcoholic liver disease	11/224	142/8142	0.00180372	0.00572829	0.00290014	ADH1B/ADH1C/ADH5/AKT1/ALDH2/CASP3/GSK3B/MAPK10/MAPK14/MAPK8/PPARA	11
hsa00051	Fructose and mannose metabolism	5/224	33/8142	0.00190681	0.00593532	0.00300495	AKR1B1/ALDOA/HK1/SORD/TPI1	5
hsa00670	One carbon pool by folate	4/224	20/8142	0.00190998	0.00593532	0.00300495	DHFR/MTHFD1/SHMT1/TYMS	4
hsa04611	Platelet activation	10/224	124/8142	0.00214537	0.00659588	0.00333938	AKT1/F2/MAPK1/MAPK14/NOS3/PIK3CG/PRKACA/RHOA/SRC/SYK	10
hsa05225	Hepatocellular carcinoma	12/224	168/8142	0.00225855	0.00687075	0.00347855	AKT1/CDK6/EGFR/GSK3B/GSTA1/GSTP1/IGF1R/MAPK1/MET/NQO1/TGFBR1/TGFBR2	12
hsa05221	Acute myeloid leukemia	7/224	67/8142	0.00232376	0.00699549	0.0035417	AKT1/CCNA2/DUSP6/KIT/MAPK1/PIM1/PPARD	7
hsa00330	Arginine and proline metabolism	6/224	51/8142	0.00259555	0.00773313	0.00391515	ALDH2/AMD1/NOS2/NOS3/OAT/SRM	6
hsa04920	Adipocytokine signaling pathway	7/224	69/8142	0.00275249	0.00811704	0.00410952	AKT1/JAK2/MAPK10/MAPK8/PPARA/PTPN11/RXRA	7
hsa05166	Human T-cell leukemia virus 1 infection	14/224	222/8142	0.00320284	0.00925818	0.00468726	AKT1/CCNA2/CDK2/CHEK1/JAK3/LCK/MAPK1/MAPK10/MAPK8/MMP7/PRKACA/TGFBR1/TGFBR2/XIAP	14
hsa04960	Aldosterone-regulated sodium reabsorption	5/224	37/8142	0.00320352	0.00925818	0.00468726	IGF1/INSR/MAPK1/NR3C2/PDPK1	5
hsa01240	Biosynthesis of cofactors	11/224	153/8142	0.00324318	0.00927999	0.0046983	ALDH2/BCAT2/DHFR/DHODH/GSS/MTHFD1/NMNAT1/NQO1/PPCDC/SHMT1/UMPS	11
hsa04658	Th1 and Th2 cell differentiation	8/224	92/8142	0.00370359	0.0104935	0.00531269	JAK2/JAK3/LCK/MAPK1/MAPK10/MAPK14/MAPK8/STAT1	8
hsa05160	Hepatitis C	11/224	157/8142	0.00395285	0.011091	0.00561519	AKT1/CASP3/CDK2/CDK6/EGFR/GSK3B/MAPK1/NR1H3/PPARA/RXRA/STAT1	11
hsa05214	Glioma	7/224	75/8142	0.00440819	0.0122497	0.00620181	AKT1/CDK6/EGFR/IGF1/IGF1R/MAPK1/MDM2	7
hsa05220	Chronic myeloid leukemia	7/224	76/8142	0.00474466	0.0130591	0.00661161	AKT1/CDK6/MAPK1/MDM2/PTPN11/TGFBR1/TGFBR2	7
hsa05213	Endometrial cancer	6/224	58/8142	0.00497511	0.0135642	0.00686734	AKT1/CTNNA1/EGFR/GSK3B/MAPK1/PDPK1	6
hsa05231	Choline metabolism in cancer	8/224	98/8142	0.00544285	0.0147008	0.00744276	AKT1/EGFR/MAPK1/MAPK10/MAPK8/PDPK1/RAC2/RHEB	8
hsa04152	AMPK signaling pathway	9/224	120/8142	0.0057133	0.0152884	0.00774025	AKT1/CCNA2/HMGCR/IGF1/IGF1R/INSR/PDPK1/PPARG/RHEB	9
hsa04550	Signaling pathways regulating pluripotency of stem cells	10/224	143/8142	0.00597843	0.0158511	0.00802512	AKT1/FGFR1/FGFR2/GSK3B/IGF1/IGF1R/JAK2/JAK3/MAPK1/MAPK14	10
hsa00071	Fatty acid degradation	5/224	43/8142	0.00619208	0.0162683	0.00823635	ADH1B/ADH1C/ADH5/ALDH2/HADH	5
hsa04146	Peroxisome	7/224	82/8142	0.00718574	0.0187088	0.00947196	AGXT/CAT/CRAT/EPHX2/NOS2/PRDX5/SOD2	7
hsa04620	Toll-like receptor signaling pathway	8/224	104/8142	0.00774637	0.0199884	0.0101198	AKT1/CCL5/CTSK/MAPK1/MAPK10/MAPK14/MAPK8/STAT1	8
hsa05131	Shigellosis	14/224	247/8142	0.00814476	0.0208304	0.0105461	AKT1/ARF1/CCL5/EGFR/GSK3B/HK1/MAPK1/MAPK10/MAPK14/MAPK8/MDM2/PTK2/RHOA/SRC	14
hsa04144	Endocytosis	14/224	251/8142	0.00931797	0.0236219	0.0119594	ARF1/EEA1/EGFR/FGFR2/HSPA8/IGF1R/KIF5B/MDM2/RAB11A/RAB5A/RHOA/SRC/TGFBR1/TGFBR2	14
hsa05169	Epstein-Barr virus infection	12/224	202/8142	0.00977707	0.0245702	0.0124395	AKT1/CASP3/CCNA2/CDK2/CDK6/JAK3/MAPK10/MAPK14/MAPK8/MDM2/STAT1/SYK	12
hsa04114	Oocyte meiosis	9/224	131/8142	0.00997453	0.0248503	0.0125813	AR/CDK2/IGF1/IGF1R/MAPK1/MAPK14/PGR/PLK1/PRKACA	9
hsa00910	Nitrogen metabolism	3/224	17/8142	0.0105042	0.0259463	0.0131362	CA1/CA12/CA2	3
hsa00520	Amino sugar and nucleotide sugar metabolism	5/224	49/8142	0.0107426	0.0263102	0.0133204	CHIT1/GALK1/GPI/HEXB/HK1	5
hsa05204	Chemical carcinogenesis - DNA adducts	6/224	69/8142	0.0114886	0.0279009	0.0141257	AKR1C2/CBR1/CYP2C9/GSTA1/GSTP1/HSD11B1	6
hsa04217	Necroptosis	10/224	159/8142	0.0122223	0.0294355	0.0149027	HSP90AA1/JAK2/JAK3/MAPK10/MAPK8/PARP1/PPIA/PYGL/STAT1/XIAP	10
hsa04670	Leukocyte transendothelial migration	8/224	114/8142	0.0131195	0.031335	0.0158644	CTNNA1/ITK/MAPK14/MMP9/PTK2/PTPN11/RAC2/RHOA	8
hsa04912	GnRH signaling pathway	7/224	93/8142	0.0139112	0.0328814	0.0166473	EGFR/MAPK1/MAPK10/MAPK14/MAPK8/PRKACA/SRC	7
hsa00982	Drug metabolism - cytochrome P450	6/224	72/8142	0.0139945	0.0328814	0.0166473	ADH1B/ADH1C/ADH5/CYP2C9/GSTA1/GSTP1	6
hsa04115	p53 signaling pathway	6/224	73/8142	0.0149084	0.0347462	0.0175914	CASP3/CDK2/CDK6/CHEK1/IGF1/MDM2	6
hsa05150	Staphylococcus aureus infection	7/224	96/8142	0.0163414	0.0377814	0.0191281	C1R/C1S/CFB/CFD/FCAR/PLG/SELP	7
hsa00350	Tyrosine metabolism	4/224	36/8142	0.0164863	0.0378138	0.0191445	ADH1B/ADH1C/ADH5/MIF	4
hsa04923	Regulation of lipolysis in adipocytes	5/224	56/8142	0.0184476	0.0419791	0.0212533	AKT1/FABP4/INSR/PDE3B/PRKACA	5
hsa00770	Pantothenate and CoA biosynthesis	3/224	21/8142	0.0189545	0.0427958	0.0216668	ALDH2/BCAT2/PPCDC	3
hsa05134	Legionellosis	5/224	57/8142	0.0197826	0.0440233	0.0222883	ARF1/CASP3/CASP7/CLK1/HSPA8	5
hsa05132	Salmonella infection	13/224	249/8142	0.019831	0.0440233	0.0222883	AKT1/ARF1/CASP3/CASP7/HSP90AA1/KIF5B/MAPK1/MAPK10/MAPK14/MAPK8/PIK3CG/RAB5A/RHOA	13
hsa05130	Pathogenic Escherichia coli infection	11/224	197/8142	0.0199552	0.0440233	0.0222883	ARF1/CASP3/CASP7/F2/MAPK1/MAPK10/MAPK14/MAPK8/PTPN11/RHOA/SRC	11
hsa00480	Glutathione metabolism	5/224	58/8142	0.0211796	0.0463704	0.0234766	GSR/GSS/GSTA1/GSTP1/SRM	5
hsa05146	Amoebiasis	7/224	102/8142	0.0220779	0.0479738	0.0242883	C8G/CASP3/CTSG/NOS2/PRKACA/PTK2/RAB5A	7
hsa00260	Glycine, serine and threonine metabolism	4/224	40/8142	0.0234987	0.0506801	0.0256585	AGXT/CBS/PSPH/SHMT1	4
hsa00380	Tryptophan metabolism	4/224	42/8142	0.0275891	0.0590611	0.0299016	ALDH2/CAT/HADH/TPH1	4
hsa04922	Glucagon signaling pathway	7/224	107/8142	0.0278209	0.0591195	0.0299312	AKT1/LDHB/PDE3B/PDHB/PPARA/PRKACA/PYGL	7
hsa04150	mTOR signaling pathway	9/224	156/8142	0.0280416	0.0591533	0.0299483	AKT1/GSK3B/IGF1/IGF1R/INSR/MAPK1/PDPK1/RHEB/RHOA	9
hsa04621	NOD-like receptor signaling pathway	10/224	184/8142	0.0304275	0.0637214	0.0322611	CCL5/CTSB/HSP90AA1/MAPK1/MAPK10/MAPK14/MAPK8/RHOA/STAT1/XIAP	10
hsa04613	Neutrophil extracellular trap formation	10/224	190/8142	0.0367346	0.0763763	0.038668	AKT1/CTSG/ELANE/HDAC8/MAPK1/MAPK14/RAC2/SELP/SRC/SYK	10
hsa04371	Apelin signaling pathway	8/224	139/8142	0.0376931	0.0774928	0.0392333	AKT1/MAPK1/NOS2/NOS3/PDE3B/PIK3CG/PRKACA/TGFBR1	8
hsa05020	Prion disease	13/224	273/8142	0.0380626	0.0774928	0.0392333	C8G/CASP3/CCL5/CSNK2A1/GSK3B/HSPA8/KIF5B/MAPK1/MAPK10/MAPK14/MAPK8/PRKACA/RAC2	13
hsa04810	Regulation of actin cytoskeleton	11/224	218/8142	0.0380761	0.0774928	0.0392333	EGFR/F2/FGF1/FGFR1/FGFR2/MAPK1/PAK6/PTK2/RAC2/RHOA/SRC	11
hsa04310	Wnt signaling pathway	9/224	167/8142	0.0407426	0.0814472	0.0412353	CSNK2A1/GSK3B/MAPK10/MAPK8/MMP7/PPARD/PRKACA/RAC2/RHOA	9
hsa04924	Renin secretion	5/224	69/8142	0.0408645	0.0814472	0.0412353	ACE/CTSB/PDE3B/PRKACA/REN	5
hsa05211	Renal cell carcinoma	5/224	69/8142	0.0408645	0.0814472	0.0412353	AKT1/MAPK1/MET/PAK6/PTPN11	5
hsa04024	cAMP signaling pathway	11/224	221/8142	0.0413821	0.0819139	0.0414716	AKT1/MAPK1/MAPK10/MAPK8/PDE3B/PDE4B/PDE4D/PPARA/PRKACA/RAC2/RHOA	11
hsa00591	Linoleic acid metabolism	3/224	29/8142	0.0443872	0.0872646	0.0441806	CYP2C9/PLA2G10/PLA2G2A	3
hsa05164	Influenza A	9/224	171/8142	0.0461967	0.0902084	0.045671	AKT1/CASP3/CCL5/CDK6/JAK2/MAPK1/PLG/RAB11A/STAT1	9
hsa00630	Glyoxylate and dicarboxylate metabolism	3/224	30/8142	0.0483506	0.0931556	0.0471631	AGXT/CAT/SHMT1	3
hsa01523	Antifolate resistance	3/224	30/8142	0.0483506	0.0931556	0.0471631	DHFR/SHMT1/TYMS	3
